# Supplementary material for: Tumor-derived NKG2D ligand sMIC reprograms NK cells to an inflammatory phenotype through CBM signalosome activation
Source: Commun Biol. 2021 Jul 22;4:905. doi: 10.1038/s42003-021-02440-3 (PMC8298432; doi:10.1038/s42003-021-02440-3)
Supplement: Supplementary file 4 — Supplementary Data 1 [file 42003_2021_2440_MOESM4_ESM.xlsx]

## Sheet: Dataset Fig 1a-1d
	Raw data Log2 counts (Human NK bulk RNAseq )									Raw data Log2 counts (Mouse NK bulk RNAseq)
Gene ensembl ID	Baseline NK	sMIC-1	sMIC-2	sMIC+B10G5-1	sMIC+B10G5-2					Gene ensembl ID	Baseline-NK	sMIC-1	sMIC-1	sMIC+B10G5 -1	sMIC+B10G5 -2
ENSG00000115523	18.349	18.0387	17.9348	18.3469	18.3415					ENSMUSG00000029304	17.7213	16.8825	16.8351	17.0832	17.3804
ENSG00000198804	17.4642	17.3052	16.9718	17.4296	17.5076					ENSMUSG00000059256	16.6234	16.9235	16.9044	16.8099	16.6887
ENSG00000075624	17.0094	17.2459	17.2499	17.1103	16.9931					ENSMUSG00000040284	16.061	16.5582	16.548	16.2539	16.387
ENSG00000196924	16.9142	17.2244	17.2787	16.958	16.8785					ENSMUSG00000034994	15.1354	16.9072	16.9116	16.3118	15.7581
ENSG00000156508	17.0985	16.7988	16.8023	17.1773	17.0503					ENSMUSG00000060802	17.4944	14.8687	14.8378	16.2331	16.851
ENSG00000210082	17.096	16.6438	16.3579	17.1036	17.1517					ENSMUSG00000049775	15.7932	16.0001	15.9745	15.7949	15.8395
ENSG00000271503	17.0137	16.8508	16.8268	17.074	17.0079					ENSMUSG00000032399	16.2653	15.4148	15.439	15.8728	16.3174
ENSG00000105374	16.1073	16.2515	16.246	16.1422	16.0969					ENSMUSG00000015437	15.9858	15.6935	15.631	15.9704	15.9258
ENSG00000198712	16.0485	15.8461	15.5281	16.0393	16.0918					ENSMUSG00000022443	15.7075	15.722	15.7091	15.7726	15.8146
ENSG00000100453	15.0633	15.8831	15.8874	15.0946	15.0428					ENSMUSG00000037742	15.1701	15.9805	15.981	15.5247	15.5481
ENSG00000100385	15.6457	15.4281	15.431	15.7242	15.6549					ENSMUSG00000079186	15.6121	15.8203	15.819	15.3992	15.5097
ENSG00000167658	15.4475	15.2127	15.2502	15.5634	15.4354					ENSMUSG00000022283	15.7144	15.222	15.1551	15.5963	15.8995
ENSG00000019582	14.9053	15.7072	15.6363	14.9927	14.9418					ENSMUSG00000026395	16.1306	14.9812	14.8988	15.5032	15.7671
ENSG00000134954	15.4125	15.0539	15.1085	15.5148	15.385					ENSMUSG00000022156	15.7724	15.1607	15.1437	15.3331	15.6776
ENSG00000234745	14.7775	15.4444	15.4538	14.8202	14.7351					ENSMUSG00000092341	16.5272	15.045	14.669	15.0243	15.7115
ENSG00000198727	15.158	14.9122	14.5469	15.1769	15.242					ENSMUSG00000029580	14.2772	15.7792	15.7184	15.5003	15.0127
ENSG00000005844	14.9557	14.9284	14.8692	14.9753	14.9937					ENSMUSG00000023944	15.4776	14.886	14.867	15.1461	15.3279
ENSG00000102879	14.9617	14.7963	14.7798	15.0158	14.9716					ENSMUSG00000068227	14.5638	15.5962	15.5631	15.0064	14.8659
ENSG00000160255	15.1088	14.9285	14.971	15.1566	15.0858					ENSMUSG00000037202	14.6044	15.4746	15.4255	15.1683	14.8597
ENSG00000145649	14.7945	14.9863	15.0038	14.8071	14.7577					ENSMUSG00000021998	15.8105	14.5458	14.5462	14.9447	15.3424
ENSG00000206503	15.0438	14.4927	14.4607	15.0851	15.0315					ENSMUSG00000028581	14.5147	15.2159	15.1974	15.0345	14.608
ENSG00000100201	14.8892	14.7213	14.6382	14.8685	14.917					ENSMUSG00000007891	13.7489	15.4118	15.3958	14.8387	14.3733
ENSG00000137818	14.6867	14.4132	14.4119	14.716	14.6878					ENSMUSG00000040747	15.6788	14.0501	13.9794	14.8233	15.0281
ENSG00000204592	14.9806	14.6028	14.6178	15.0674	14.9676					ENSMUSG00000069833	14.3141	14.9043	14.9154	14.6439	14.496
ENSG00000076928	14.7909	14.6347	14.5095	14.7616	14.8422					ENSMUSG00000015441	14.2628	15.005	14.9883	14.4499	14.4106
ENSG00000142541	14.7423	14.4668	14.4587	14.797	14.7133					ENSMUSG00000039218	14.7185	14.4787	14.406	14.7413	14.7636
ENSG00000135486	14.4961	14.3081	14.2902	14.5419	14.4584					ENSMUSG00000026399	16.0453	13.6271	13.507	14.6062	15.278
ENSG00000100316	14.5411	14.3532	14.3495	14.5963	14.5332					ENSMUSG00000086503	15.4292	14.0567	13.836	14.6011	14.8807
ENSG00000164924	14.2534	14.497	14.534	14.3361	14.2148					ENSMUSG00000023132	15.0794	14.2887	14.2529	14.3704	14.7334
ENSG00000172543	14.2174	14.6463	14.6492	14.2219	14.1878					ENSMUSG00000092274	13.7938	15.3106	15.0642	14.2699	14.1327
ENSG00000211459	14.6625	13.8787	13.7821	14.6811	14.7372					ENSMUSG00000038393	14.2174	14.5718	14.5849	14.6175	14.5585
ENSG00000134539	14.5747	14.3059	14.2876	14.6229	14.5752					ENSMUSG00000031207	14.2356	14.2725	14.2364	14.6826	14.6322
ENSG00000089157	14.3433	14.1659	14.1369	14.391	14.3153					ENSMUSG00000020372	13.3535	15.1841	15.2309	14.3693	13.9031
ENSG00000196405	14.2967	14.6736	14.482	14.3256	14.431					ENSMUSG00000031765	14.3825	14.2009	14.1743	14.6329	14.5668
ENSG00000147162	14.8565	14.4613	14.3216	14.7244	14.8836					ENSMUSG00000045962	14.7165	14.0782	14.0339	14.4754	14.6421
ENSG00000140564	14.1361	14.322	14.3549	14.195	14.1303					ENSMUSG00000032011	14.5253	14.094	14.0435	14.4219	14.7351
ENSG00000070756	14.4642	14.3761	14.3801	14.5387	14.4131					ENSMUSG00000025647	13.5026	14.7109	14.7019	14.5257	14.145
ENSG00000142534	14.5021	14.1195	14.1082	14.5269	14.5166					ENSMUSG00000061232	13.6666	14.7659	14.7764	14.2728	13.9637
ENSG00000067225	13.6129	14.1002	14.0657	13.6853	13.5963					ENSMUSG00000026107	14.8907	13.8728	13.7234	14.2612	14.6269
ENSG00000204525	14.4992	13.9561	13.9968	14.5651	14.4954					ENSMUSG00000073411	13.6508	14.8086	14.8297	14.0654	13.8533
ENSG00000203747	14.1852	14.6121	14.5839	14.27	14.1727					ENSMUSG00000009687	14.6544	13.7233	13.7045	14.3154	14.7449
ENSG00000133112	14.3654	13.9929	14.0994	14.4603	14.3766					ENSMUSG00000030744	13.6384	14.4898	14.4976	14.3546	14.1548
ENSG00000149273	14.3575	13.9338	14.0323	14.4341	14.3543					ENSMUSG00000015837	13.4017	14.7798	14.7988	14.1861	13.713
ENSG00000177954	14.414	13.9434	13.9324	14.3841	14.4521					ENSMUSG00000030536	14.1722	14.0288	14.0067	14.1823	14.2408
ENSG00000198034	14.2619	13.9599	13.9906	14.2938	14.2285					ENSMUSG00000050335	13.5039	14.6628	14.6631	14.0211	13.7599
ENSG00000186517	14.1461	14.1084	14.0469	14.2205	14.1765					ENSMUSG00000026234	14.6426	13.4877	13.433	14.0968	14.6112
ENSG00000168028	14.1936	13.9611	13.9597	14.214	14.132					ENSMUSG00000053641	14.3935	13.7109	13.6569	14.1851	14.3161
ENSG00000115956	13.8327	14.1888	14.1903	13.8964	13.8042					ENSMUSG00000023845	14.4078	13.7621	13.7003	14.1369	14.24
ENSG00000122566	13.8361	14.1278	14.0656	13.8543	13.8271					ENSMUSG00000020143	14.2866	13.8778	13.8455	14.057	14.1085
ENSG00000167526	14.2206	13.8793	13.9316	14.2348	14.2174					ENSMUSG00000024331	14.6001	13.6367	13.5564	14.0261	14.3101
ENSG00000174444	14.0917	13.7794	13.8107	14.1514	14.0314					ENSMUSG00000022637	14.1475	13.8687	13.8153	14.1611	14.136
ENSG00000180448	14.1243	14.0451	14.0456	14.1705	14.1497					ENSMUSG00000020717	14.292	13.7638	13.7076	14.1003	14.1583
ENSG00000143384	14.0055	14.1222	14.132	14.0524	13.9823					ENSMUSG00000049103	14.4445	13.6967	13.579	14.0393	14.2591
ENSG00000034510	13.7318	13.9195	14.0319	13.7447	13.6675					ENSMUSG00000031762	13.8523	14.3421	14.3211	13.942	13.5473
ENSG00000160796	14.2945	13.8645	13.8203	14.2349	14.3693					ENSMUSG00000004535	14.7228	13.381	13.3628	14.0186	14.3936
ENSG00000245532	13.9403	14.5968	14.3001	13.6659	14.0368					ENSMUSG00000003814	14.437	13.6358	13.6109	13.954	14.2374
ENSG00000122862	13.7913	14.0169	14.1185	13.8843	13.7506					ENSMUSG00000018293	13.66	13.9177	13.8815	14.1147	14.2884
ENSG00000184640	14.0725	13.8716	13.911	14.1864	14.1021					ENSMUSG00000027763	14.8319	13.2719	13.1533	14.0912	14.4626
ENSG00000166750	14.1775	13.9866	14.0797	14.2705	14.1822					ENSMUSG00000060131	14.5551	13.4402	13.3987	13.8835	14.1516
ENSG00000130723	14.0494	13.855	13.9194	14.1162	14.0742					ENSMUSG00000020326	14.419	13.2475	13.2091	13.9213	14.1998
ENSG00000107331	14.5391	13.9371	13.8985	14.5224	14.5807					ENSMUSG00000012848	13.138	14.268	14.3072	13.8859	13.3889
ENSG00000136286	13.8244	14.1801	14.1229	13.8116	13.8262					ENSMUSG00000005610	13.9122	13.6371	13.6212	13.8401	13.9645
ENSG00000147403	13.9888	13.7525	13.7044	14.0344	13.9794					ENSMUSG00000020689	13.3529	13.9979	13.9707	13.8832	13.7568
ENSG00000100242	14.0728	13.9784	14.014	14.1383	14.1227					ENSMUSG00000020077	14.8712	12.822	12.7764	13.9968	14.4396
ENSG00000198821	13.8451	14.0433	14.0071	13.8961	13.8412					ENSMUSG00000021109	14.6103	12.9949	12.9976	13.8839	14.3112
ENSG00000197081	13.8795	14	14.1229	13.8278	13.8585					ENSMUSG00000030220	14.3973	13.1289	13.0927	13.8586	14.1768
ENSG00000161016	13.8619	13.599	13.6062	13.8784	13.8368					ENSMUSG00000041515	13.3464	14.0996	14.1049	13.562	13.5057
ENSG00000204628	13.9855	13.6804	13.675	14.029	13.9951					ENSMUSG00000041417	14.5656	13.0266	12.9922	13.7502	14.2828
ENSG00000074800	13.2248	13.6588	13.6563	13.2883	13.1991					ENSMUSG00000040225	14.501	13.0722	13.0119	13.8044	14.1884
ENSG00000198840	14.0511	13.4002	13.2094	13.9434	14.0551					ENSMUSG00000063870	13.7117	13.7109	13.7033	13.6767	13.7432
ENSG00000174748	13.9468	13.6201	13.6555	13.9424	13.8561					ENSMUSG00000028530	13.7902	13.5376	13.5132	13.8237	13.8428
ENSG00000072786	13.9153	13.7557	13.7887	13.9669	13.9335					ENSMUSG00000052085	13.6052	13.7016	13.6881	13.808	13.6956
ENSG00000099219	13.8088	13.6994	13.7331	13.895	13.8312					ENSMUSG00000028927	13.0472	14.1645	14.1301	13.7428	13.3988
ENSG00000021355	13.757	13.8677	13.8677	13.7833	13.6794					ENSMUSG00000037266	13.8392	13.9365	13.8051	13.432	13.365
ENSG00000168918	13.8949	13.7933	13.7819	13.9232	13.9079					ENSMUSG00000025809	14.0248	13.2347	13.2234	13.7672	14.0541
ENSG00000148303	13.7906	13.636	13.627	13.8842	13.791					ENSMUSG00000033685	13.2563	13.9253	13.9103	13.693	13.4749
ENSG00000197694	13.7913	13.6985	13.7711	13.7639	13.7375					ENSMUSG00000030103	13.3427	13.7982	13.7845	13.8053	13.5158
ENSG00000231500	13.8755	13.3975	13.3836	13.8641	13.8159					ENSMUSG00000025366	13.0716	14.0506	14.0172	13.6648	13.4025
ENSG00000107099	13.8514	13.509	13.601	13.9177	13.8443					ENSMUSG00000028465	12.8621	14.2104	14.1705	13.663	13.2657
ENSG00000137154	13.7495	13.413	13.4406	13.7981	13.7166					ENSMUSG00000027843	14.2032	13.1073	13.0726	13.737	14.0489
ENSG00000108654	13.8061	13.7053	13.5936	13.8103	13.848					ENSMUSG00000058655	13.8506	13.4268	13.3854	13.6461	13.8179
ENSG00000125637	13.6884	13.5793	13.5314	13.7487	13.7621					ENSMUSG00000066406	13.5938	13.6269	13.5683	13.6734	13.6099
ENSG00000153187	13.5886	13.6315	13.674	13.6089	13.5423					ENSMUSG00000036371	14.6879	12.8152	12.762	13.614	14.1775
ENSG00000166441	13.78	13.44	13.4835	13.8103	13.759					ENSMUSG00000025473	12.7552	14.2111	14.1675	13.6014	13.2243
ENSG00000077984	13.6007	14.0282	14.0689	13.6224	13.5598					ENSMUSG00000074129	13.2715	13.8761	13.8436	13.5595	13.4005
ENSG00000122122	13.61	13.5595	13.5541	13.7255	13.6217					ENSMUSG00000022272	13.7482	13.4783	13.4414	13.6246	13.6523
ENSG00000100241	13.5046	13.7304	13.743	13.6235	13.5757					ENSMUSG00000024991	14.4853	12.8539	12.7824	13.6525	14.1132
ENSG00000172757	13.4368	13.6404	13.6349	13.4989	13.4194					ENSMUSG00000028649	13.9851	13.3581	13.3777	13.4734	13.6196
ENSG00000134107	13.2537	13.6895	13.6313	13.3281	13.2676					ENSMUSG00000055447	13.4581	13.5224	13.4559	13.678	13.6415
ENSG00000108298	13.7342	13.4158	13.3808	13.7423	13.694					ENSMUSG00000034160	14.0585	13.2944	13.0853	13.519	13.7468
ENSG00000189403	13.2872	13.7583	13.7536	13.3415	13.2944					ENSMUSG00000022961	13.7325	13.4301	13.3572	13.5337	13.635
ENSG00000188042	13.5416	13.6864	13.7581	13.6057	13.5325					ENSMUSG00000039630	14.0151	13.2105	13.1515	13.4907	13.7904
ENSG00000198830	13.2067	13.6564	13.6809	13.2552	13.1849					ENSMUSG00000017707	14.0705	13.0697	13.007	13.639	13.852
ENSG00000136490	13.7393	13.6557	13.6166	13.7514	13.7564					ENSMUSG00000025261	13.9492	13.2233	13.2036	13.5235	13.7098
ENSG00000148773	13.1711	13.9506	14.0176	13.0543	13.0334					ENSMUSG00000045827	13.9556	13.0571	13.0081	13.5652	13.8193
ENSG00000108107	13.611	13.4447	13.4491	13.6272	13.6					ENSMUSG00000006005	14.4935	12.6869	12.6775	13.5033	13.9751
ENSG00000148400	13.6749	13.4764	13.6197	13.683	13.6889					ENSMUSG00000025362	14.1745	12.3091	12.2536	14.1988	14.3679
ENSG00000089009	13.5801	13.3149	13.2926	13.6304	13.5737					ENSMUSG00000007892	13.7215	13.5017	13.495	13.3884	13.149
ENSG00000162434	13.7787	13.5211	13.5578	13.8343	13.7615					ENSMUSG00000068220	12.5167	13.8962	13.9099	13.7739	13.1501
ENSG00000164587	13.7582	13.2239	13.303	13.7486	13.6978					ENSMUSG00000025491	12.8436	13.7607	13.7585	13.548	13.265
ENSG00000164104	13.0766	13.7943	13.773	13.1538	13.0644					ENSMUSG00000028381	14.0058	13.0636	12.9641	13.4588	13.6295
ENSG00000100097	12.9437	13.7481	13.6843	12.9201	12.8896					ENSMUSG00000020644	13.4598	13.3616	13.3018	13.5269	13.4642
ENSG00000147604	13.5677	13.3022	13.282	13.6569	13.6108					ENSMUSG00000067274	12.1123	14.1577	14.186	13.7222	12.9178
ENSG00000150991	13.3387	13.6458	13.6641	13.418	13.3202					ENSMUSG00000022148	14.2069	12.7661	12.7102	13.3725	13.8405
ENSG00000196230	13.004	13.8934	13.8768	13.0535	12.9785					ENSMUSG00000018501	13.9581	12.8835	12.8019	13.4633	13.7531
ENSG00000167895	13.6482	13.3946	13.3475	13.6645	13.725					ENSMUSG00000027523	12.9705	13.5452	13.543	13.4603	13.302
ENSG00000072818	13.5879	13.4307	13.3212	13.6197	13.6622					ENSMUSG00000006304	14.0552	12.8196	12.7849	13.3524	13.7492
ENSG00000231925	13.5223	13.6725	13.6414	13.5964	13.5896					ENSMUSG00000079227	13.588	13.1604	13.0686	13.3607	13.526
ENSG00000020633	13.3869	13.5624	13.5579	13.4565	13.4019					ENSMUSG00000055065	13.27	13.5339	13.4187	13.2718	13.1919
ENSG00000099331	13.5276	13.4217	13.4085	13.5952	13.5956					ENSMUSG00000025203	12.9543	13.6163	13.5449	13.3557	13.19
ENSG00000080824	13.1049	13.4638	13.4687	13.2398	13.1					ENSMUSG00000027248	13.6475	13.0135	12.9823	13.3874	13.6131
ENSG00000162244	13.5174	13.1966	13.2742	13.5759	13.517					ENSMUSG00000025967	13.3515	13.4334	13.4115	13.1988	13.2021
ENSG00000265972	13.9826	13.323	13.3478	14.0126	13.8749					ENSMUSG00000028965	13.3248	13.2914	13.2468	13.2972	13.4023
ENSG00000124126	13.6387	13.2928	13.3499	13.7294	13.6722					ENSMUSG00000050912	14.2741	12.4886	12.4027	13.4225	13.9708
ENSG00000188846	13.5016	13.2765	13.2607	13.5173	13.459					ENSMUSG00000020719	13.5762	13.2127	13.1052	13.2104	13.4179
ENSG00000161405	13.3113	13.2101	13.262	13.3908	13.307					ENSMUSG00000030616	13.7817	12.9723	12.9217	13.3147	13.5125
ENSG00000010810	13.3696	13.459	13.4913	13.3906	13.3634					ENSMUSG00000027184	13.7646	12.8823	12.8038	13.3537	13.6078
ENSG00000115524	13.4839	13.4124	13.3895	13.5147	13.5048					ENSMUSG00000038024	13.7287	12.9278	12.9015	13.2802	13.5154
ENSG00000139644	13.1655	13.2793	13.3343	13.2949	13.1583					ENSMUSG00000024661	13.4431	13.0475	13.0832	13.3764	13.3913
ENSG00000182162	13.3485	13.2415	13.236	13.4124	13.3473					ENSMUSG00000059248	13.4138	13.2966	13.2782	13.1126	13.1618
ENSG00000063177	13.46	13.1447	13.1511	13.509	13.4164					ENSMUSG00000033220	12.5274	13.7884	13.7526	13.2498	12.9214
ENSG00000160791	13.3628	13.2225	13.2154	13.4448	13.3781					ENSMUSG00000030695	12.2888	13.7867	13.7756	13.3969	12.9103
ENSG00000177600	13.4515	13.1325	13.0558	13.4761	13.4698					ENSMUSG00000030275	13.5212	13.0356	12.9651	13.2278	13.3787
ENSG00000063046	13.4768	13.2565	13.2763	13.5743	13.4395					ENSMUSG00000028071	13.0885	13.3595	13.3008	13.1902	13.1471
ENSG00000110324	13.5457	13.2306	13.1855	13.5382	13.4874					ENSMUSG00000022108	13.2388	13.0845	13.0718	13.3327	13.3396
ENSG00000135404	13.2252	12.9199	12.9605	13.3155	13.187					ENSMUSG00000025130	13.3871	13.192	13.1661	13.0441	13.2648
ENSG00000132965	13.2227	13.0695	13.0683	13.2901	13.2613					ENSMUSG00000027907	14.7352	11.745	11.7347	13.5587	14.219
ENSG00000170776	13.3539	13.1406	13.2293	13.3529	13.3189					ENSMUSG00000048163	12.6628	13.4291	13.3969	13.3715	13.1159
ENSG00000129968	13.3724	13.1667	13.1001	13.4062	13.4546					ENSMUSG00000032562	13.1243	13.3859	13.3488	13.076	13.0359
ENSG00000142937	13.3555	13.0082	13.0165	13.3637	13.2757					ENSMUSG00000022587	12.6696	13.4236	13.4102	13.3401	13.092
ENSG00000197756	13.2614	12.8644	13.0298	13.2723	13.3122					ENSMUSG00000055805	12.7606	13.498	13.4738	13.1945	12.9549
ENSG00000101224	13.0394	13.4141	13.3435	13.0475	13.058					ENSMUSG00000032231	12.8579	13.3817	13.3943	13.206	13.0225
ENSG00000187764	13.2393	13.1556	13.1575	13.3075	13.3057					ENSMUSG00000035697	12.4792	13.8504	13.8082	13.0579	12.6564
ENSG00000115738	13.3772	13.2825	13.2765	13.3817	13.3132					ENSMUSG00000075010	12.965	13.1354	13.115	13.3249	13.2867
ENSG00000107263	13.0744	13.2767	13.3151	13.1517	13.0869					ENSMUSG00000029826	13.6409	12.9033	12.8526	13.0796	13.3421
ENSG00000170004	13.4101	13.2659	13.2579	13.4439	13.4675					ENSMUSG00000028382	13.6976	12.6297	12.534	13.3663	13.5835
ENSG00000105640	13.3552	12.9282	13.0093	13.322	13.3184					ENSMUSG00000006699	13.4767	12.9297	12.8951	13.2176	13.282
ENSG00000105329	13.4352	13.0741	13.116	13.5696	13.5013					ENSMUSG00000003429	13.4194	12.8934	12.8495	13.2446	13.3789
ENSG00000064393	13.0173	13.0568	13.2642	12.9855	12.896					ENSMUSG00000020399	13.2011	13.0246	12.9709	13.2481	13.286
ENSG00000139182	13.4478	12.9253	12.8874	13.5147	13.5039					ENSMUSG00000040462	13.1727	13.1665	13.1123	13.0466	13.1596
ENSG00000133561	13.3022	13.1767	13.1578	13.3752	13.273					ENSMUSG00000030738	13.2968	12.8611	12.8665	13.2007	13.3835
ENSG00000105639	13.1098	13.7454	13.6658	12.9971	13.0664					ENSMUSG00000032504	13.3434	12.9099	12.9001	13.1245	13.2947
ENSG00000028137	12.8814	13.2127	13.237	12.9332	12.8246					ENSMUSG00000040940	12.3857	13.8754	13.8087	12.9485	12.5309
ENSG00000071082	13.3077	12.9328	12.9317	13.2997	13.3119					ENSMUSG00000028843	13.0557	12.6755	12.6487	13.5632	13.5988
ENSG00000130592	13.27	12.952	12.9703	13.3541	13.3061					ENSMUSG00000057113	14.2504	12.411	12.3545	12.8653	13.6451
ENSG00000165527	13.0259	13.0991	13.1827	13.1489	13.0311					ENSMUSG00000033004	13.2995	13.0045	12.9955	13.069	13.1218
ENSG00000142676	13.2118	12.9903	12.9773	13.2385	13.2042					ENSMUSG00000002107	13.4364	12.7685	12.7027	13.2285	13.3381
ENSG00000073861	13.2746	13.0892	13.1145	13.2932	13.2501					ENSMUSG00000067851	13.7751	12.6587	12.5871	13.0167	13.4204
ENSG00000183918	13.1633	12.8129	12.849	13.2597	13.1191					ENSMUSG00000029478	12.9989	13.2561	13.1976	13.0513	12.9523
ENSG00000158710	12.8485	13.0545	13.0287	12.8751	12.8565					ENSMUSG00000038366	13.1892	13.1509	13.1178	12.866	13.0286
ENSG00000155926	12.8977	13.2457	13.2178	13.03	12.8708					ENSMUSG00000020009	13.1516	13.0511	13.0112	13.0594	13.0595
ENSG00000167984	13.3263	13.0102	13.0847	13.3538	13.3897					ENSMUSG00000029322	12.2461	13.475	13.4841	13.1935	12.8608
ENSG00000008517	12.7819	13.5595	13.5658	12.829	12.7906					ENSMUSG00000026358	13.9027	12.3883	12.346	13.1656	13.4363
ENSG00000101109	13.199	13.0877	13.1219	13.2549	13.1716					ENSMUSG00000040274	13.2569	12.8455	12.7985	13.1079	13.2206
ENSG00000008988	13.1516	12.948	13.0604	13.2162	13.1223					ENSMUSG00000032688	13.7128	12.4394	12.35	13.1207	13.6035
ENSG00000115268	13.1898	12.9524	12.9579	13.1675	13.1701					ENSMUSG00000029004	14.1	12.2665	12.1946	13.018	13.6024
ENSG00000122406	13.1496	12.853	12.9263	13.2065	13.159					ENSMUSG00000003970	11.746	13.8274	13.8357	13.1896	12.5668
ENSG00000138326	13.1861	12.9329	12.8495	13.1901	13.1432					ENSMUSG00000020048	13.6447	12.4629	12.4105	13.1373	13.494
ENSG00000143669	13.4957	12.8361	12.9902	13.3987	13.4143					ENSMUSG00000015755	13.9957	12.1623	12.1335	13.1311	13.7237
ENSG00000132475	12.9356	13.0452	13.0986	12.9939	12.907					ENSMUSG00000003226	13.554	12.5689	12.4975	13.1205	13.4052
ENSG00000048740	13.1467	13.0647	13.0222	13.1171	13.1302					ENSMUSG00000032870	13.3121	12.7531	12.7294	13.0573	13.2882
ENSG00000173442	12.7682	13.1205	12.995	12.7659	12.7919					ENSMUSG00000060147	13.5088	12.7783	12.7311	12.8572	13.2503
ENSG00000087274	13.0847	13.0501	13.0583	13.0963	13.0561					ENSMUSG00000026219	13.2581	12.7522	12.7478	13.0951	13.2325
ENSG00000221983	13.1717	12.9258	12.9729	13.1013	13.1337					ENSMUSG00000026249	12.6133	13.2487	13.2305	13.1333	12.8159
ENSG00000129351	12.8374	13.0882	13.0309	12.8928	12.9312					ENSMUSG00000060591	12.9862	12.8679	12.8623	13.0016	13.3208
ENSG00000105373	13.2856	12.926	12.927	13.3327	13.2292					ENSMUSG00000030830	12.2483	13.424	13.396	13.1496	12.8184
ENSG00000078369	12.8434	13.0503	13.0583	12.9425	12.8212					ENSMUSG00000025428	13.0673	13.062	13.096	12.8613	12.931
ENSG00000198286	12.9294	13.3961	13.3824	12.9605	12.9263					ENSMUSG00000021451	12.7781	13.3373	13.3161	12.9249	12.6238
ENSG00000107742	13.5068	12.7854	12.7389	13.6469	13.5262					ENSMUSG00000051457	12.9142	13.0308	13.02	12.9794	12.99
ENSG00000060237	12.9559	13.0704	13.1477	12.9145	12.8761					ENSMUSG00000031666	13.2876	12.7396	12.7123	12.9999	13.1814
ENSG00000116824	12.8474	13.2632	13.1985	12.944	12.8692					ENSMUSG00000028656	12.9608	12.9419	12.9363	13.0629	13.0184
ENSG00000143947	13.1237	12.8013	12.8793	13.1609	13.0762					ENSMUSG00000001175	13.4539	12.7108	12.66	12.9269	13.1452
ENSG00000105193	13.1316	12.7605	12.7302	13.1622	13.0925					ENSMUSG00000020340	13.0151	12.8084	12.7881	13.0709	13.2035
ENSG00000198771	12.9602	12.8528	12.9065	13.0931	12.9657					ENSMUSG00000070733	12.9433	12.9516	12.9611	13.0347	12.9896
ENSG00000077097	12.9987	12.8636	12.9249	13.0589	12.9654					ENSMUSG00000031328	12.1852	13.5212	13.4863	13.1068	12.5686
ENSG00000213445	13.1579	13.0938	13.1435	13.1985	13.1978					ENSMUSG00000045763	13.5974	12.6484	12.5926	12.8152	13.2066
ENSG00000162909	12.7998	13.1568	13.1646	12.8352	12.7879					ENSMUSG00000038608	13.277	12.6384	12.5662	13.1242	13.2214
ENSG00000065978	12.6067	12.8718	12.9035	12.6679	12.5833					ENSMUSG00000004980	13.4587	12.7345	12.6484	12.8179	13.1215
ENSG00000175463	13.1252	12.9661	12.8571	13.1676	13.2089					ENSMUSG00000043716	13.5123	12.4862	12.4905	13.0799	13.1877
ENSG00000233927	13.0728	12.8369	12.9602	13.1042	13.0831					ENSMUSG00000025982	13.3218	12.7149	12.6488	12.9762	13.084
ENSG00000145592	13.127	12.6976	12.6881	13.1386	13.1178					ENSMUSG00000020368	13.2562	12.7391	12.7215	12.9279	13.0933
ENSG00000204256	13.0539	12.8701	12.7999	13.1315	13.0647					ENSMUSG00000024576	13.2915	12.7213	12.6485	12.9023	13.1718
ENSG00000125691	13.0022	12.8347	12.8722	12.9891	13.0218					ENSMUSG00000031304	12.6197	12.9199	12.8839	13.2309	13.0795
ENSG00000116560	12.7623	12.7548	12.6751	12.7437	12.7477					ENSMUSG00000063410	13.2736	12.6714	12.6083	12.9434	13.2123
ENSG00000175567	12.94	13.3871	13.3768	12.9277	12.8599					ENSMUSG00000029840	13.5162	12.5318	12.4479	12.937	13.2424
ENSG00000197943	12.9494	13.1645	13.1743	12.99	12.9301					ENSMUSG00000028788	13.5968	12.503	12.4962	12.86	13.1798
ENSG00000167460	12.5184	12.6481	12.668	12.5923	12.5029					ENSMUSG00000026864	13.1648	12.9355	12.9293	12.7649	12.8235
ENSG00000213626	12.9994	12.865	12.8748	13.1097	12.9587					ENSMUSG00000032064	13.1663	12.6828	12.6087	13.0406	13.1027
ENSG00000122026	13.0583	12.7191	12.8033	13.0904	13.0302					ENSMUSG00000031668	12.9781	12.9791	12.9318	12.8781	12.8219
ENSG00000009307	12.9918	12.8672	12.9311	13.0687	12.96					ENSMUSG00000047126	13.0091	12.8188	12.7731	12.991	12.9733
ENSG00000181222	12.8433	12.9999	12.9787	12.8782	12.8036					ENSMUSG00000026094	13.3951	12.5094	12.4468	12.9367	13.2518
ENSG00000132182	12.8375	13.0778	13.1371	12.8413	12.7798					ENSMUSG00000031229	13.9943	12.0668	11.9717	12.9523	13.4913
ENSG00000100030	12.9284	12.7946	12.8377	13.0344	12.9405					ENSMUSG00000030114	12.8658	12.858	12.8542	12.9363	12.9559
ENSG00000181163	12.8084	12.7046	12.6599	12.8725	12.7547					ENSMUSG00000028745	13.0812	12.6453	12.6574	12.9557	13.1134
ENSG00000196684	12.8872	13.0273	12.9003	12.8093	12.8547					ENSMUSG00000020849	13.9558	12.0024	11.9483	13.0078	13.5313
ENSG00000104964	13.0882	12.9851	12.9789	13.1725	13.1345					ENSMUSG00000042082	13.3045	12.5195	12.4789	12.9803	13.1304
ENSG00000137642	13.4249	13.0449	13.1712	13.3852	13.3348					ENSMUSG00000042842	13.2566	12.649	12.5978	12.8857	12.9988
ENSG00000113441	13.0689	12.718	12.8511	13.0541	13.0257					ENSMUSG00000020120	13.4692	12.4126	12.3191	13.0226	13.1612
ENSG00000184007	12.7295	12.8369	12.8721	12.867	12.7162					ENSMUSG00000029505	13.0103	12.7788	12.7654	12.9081	12.9167
ENSG00000081320	12.6881	12.8697	12.9107	12.8079	12.6718					ENSMUSG00000027009	13.9537	12.0772	11.994	12.9116	13.4025
ENSG00000107581	12.7789	12.8863	12.896	12.8484	12.7346					ENSMUSG00000042700	13.2723	12.7154	12.7198	12.749	12.8695
ENSG00000112306	12.9325	12.6777	12.7286	12.9381	12.9219					ENSMUSG00000020184	13.4502	12.3538	12.3138	12.9188	13.2206
ENSG00000197324	12.8352	13.0002	13.0059	12.9032	12.882					ENSMUSG00000038014	13.6981	12.366	12.3238	12.72	13.13
ENSG00000189067	12.8432	13.1203	13.1724	12.924	12.7748					ENSMUSG00000034024	13.3622	12.4002	12.4054	12.8471	13.2213
ENSG00000266094	12.8919	12.8052	12.8123	12.9893	12.9165					ENSMUSG00000047867	13.6698	12.2626	12.2359	12.8214	13.2043
ENSG00000026025	12.4297	12.6512	12.6662	12.5679	12.4342					ENSMUSG00000024393	12.3447	13.349	13.3191	12.7007	12.4737
ENSG00000072778	12.6849	13.1316	13.0254	12.7411	12.8072					ENSMUSG00000006333	12.176	13.1725	13.1418	12.9995	12.6905
ENSG00000122359	12.8845	12.5212	12.5163	13.0162	12.9198					ENSMUSG00000039158	12.4876	13.148	13.0858	12.7709	12.6246
ENSG00000125827	12.9385	12.734	12.8316	13.0265	12.9036					ENSMUSG00000041959	12.4429	12.9537	12.9703	12.92	12.82
ENSG00000055163	12.9413	12.81	12.8326	13.0052	12.9281					ENSMUSG00000026944	11.7065	13.5159	13.4294	12.9589	12.435
ENSG00000100599	12.7557	12.8717	12.9071	12.8041	12.7121					ENSMUSG00000030189	13.5545	12.3023	12.2757	12.7295	13.1716
ENSG00000011304	12.6395	12.8764	12.8377	12.6931	12.6575					ENSMUSG00000036323	13.0592	12.4899	12.4527	12.9624	13.0658
ENSG00000150867	12.8942	12.8009	12.8406	13.0144	12.8848					ENSMUSG00000022488	12.7225	12.8587	12.8318	12.8564	12.725
ENSG00000136250	13.3347	13.0219	13.085	13.3867	13.3551					ENSMUSG00000058715	12.89	12.4999	12.4336	13.0783	13.0639
ENSG00000181104	12.5531	12.9409	12.952	12.6826	12.5251					ENSMUSG00000058013	13.0927	12.5505	12.4854	12.8529	12.9754
ENSG00000134516	12.834	13.0686	13.0654	12.8546	12.8255					ENSMUSG00000075284	13.0089	12.6827	12.6031	12.7196	12.9246
ENSG00000165280	12.5986	12.6866	12.7563	12.6998	12.5773					ENSMUSG00000005103	12.5857	12.8055	12.766	12.9373	12.8374
ENSG00000120899	12.9326	12.8295	12.8045	12.9641	12.9572					ENSMUSG00000054720	13.1159	12.5889	12.5042	12.7982	12.9052
ENSG00000221963	12.7606	12.8682	12.9228	12.8083	12.7304					ENSMUSG00000027652	12.5905	12.8249	12.7917	12.8929	12.8005
ENSG00000131018	13.3231	12.7396	12.9404	13.1727	13.2229					ENSMUSG00000075415	12.8526	12.7245	12.6408	12.8049	12.8377
ENSG00000169813	12.562	12.8931	12.9294	12.6427	12.5626					ENSMUSG00000026655	13.218	12.4347	12.3749	12.7954	13.0364
ENSG00000112576	12.6143	12.9051	12.8971	12.6829	12.6033					ENSMUSG00000036427	12.0763	13.0793	13.0983	12.9142	12.6807
ENSG00000131747	12.2639	13.1035	13.1648	12.2901	12.1325					ENSMUSG00000032440	12.9474	12.7408	12.7193	12.6587	12.7512
ENSG00000197728	13.1039	12.3101	12.2795	13.1667	13.1686					ENSMUSG00000024456	12.7641	12.8819	12.8543	12.637	12.6737
ENSG00000102699	12.661	12.8655	12.9109	12.755	12.6454					ENSMUSG00000022565	12.0611	13.2786	13.2872	12.762	12.3593
ENSG00000065809	12.6427	12.8341	12.8698	12.709	12.5824					ENSMUSG00000005198	13.3252	12.4378	12.4081	12.5778	12.9652
ENSG00000145741	12.8921	12.5471	12.5533	12.9643	12.9077					ENSMUSG00000028639	12.7545	12.7422	12.7099	12.6677	12.7947
ENSG00000115677	12.6754	12.5078	12.5555	12.75	12.6826					ENSMUSG00000061904	13.2387	12.6729	12.6675	12.4597	12.6269
ENSG00000275066	12.9007	12.8382	12.885	12.9257	12.9118					ENSMUSG00000022657	13.3625	12.2906	12.2627	12.756	12.9689
ENSG00000167522	12.7776	12.6431	12.684	12.7863	12.8378					ENSMUSG00000032009	13.2625	12.3782	12.329	12.7149	12.9443
ENSG00000134308	12.3	12.6087	12.6994	12.4069	12.2949					ENSMUSG00000020850	12.3823	12.8697	12.8841	12.8669	12.6172
ENSG00000182899	12.898	12.4773	12.4547	12.9035	12.848					ENSMUSG00000036943	13.283	12.1944	12.1566	12.8041	13.1567
ENSG00000110934	12.9322	12.8828	12.8066	12.9762	12.9549					ENSMUSG00000002028	13.0835	12.4842	12.5204	12.6911	12.8133
ENSG00000101474	12.8683	12.5139	12.4986	13.0092	12.9269					ENSMUSG00000045817	13.1314	12.6723	12.661	12.3583	12.7418
ENSG00000169499	12.6437	12.5996	12.6254	12.799	12.6618					ENSMUSG00000001833	14.1406	11.7185	11.5785	12.7239	13.3516
ENSG00000134545	12.8243	12.3028	12.2898	12.8987	12.8336					ENSMUSG00000031902	12.8174	12.4719	12.4416	12.913	12.8426
ENSG00000152234	12.6833	12.5766	12.5678	12.7097	12.6364					ENSMUSG00000009585	12.5229	12.6337	12.5636	12.8945	12.857
ENSG00000178607	12.9508	12.4914	12.5301	12.9635	12.9667					ENSMUSG00000007458	12.8434	12.6035	12.5519	12.7102	12.7299
ENSG00000134333	12.0363	12.5564	12.5376	12.1567	12.037					ENSMUSG00000021403	12.6814	12.6222	12.6051	12.8445	12.6754
ENSG00000131469	12.8346	12.2978	12.4756	12.8204	12.8196					ENSMUSG00000018819	12.6579	12.6376	12.6442	12.7503	12.7355
ENSG00000127483	12.592	12.9158	12.8579	12.6254	12.6108					ENSMUSG00000032216	13.0163	12.4277	12.354	12.6926	12.9327
ENSG00000100650	12.8409	12.7703	12.5913	12.8284	12.9041					ENSMUSG00000020315	12.8142	12.4848	12.4579	12.7737	12.8088
ENSG00000147443	12.8455	12.7125	12.677	12.9462	12.8725					ENSMUSG00000025393	11.8825	13.125	13.1255	12.7947	12.4075
ENSG00000170571	12.6524	12.9104	12.9426	12.761	12.6823					ENSMUSG00000030671	13.1853	12.282	12.2498	12.6234	12.9384
ENSG00000131051	12.9258	12.6301	12.5893	12.8745	12.9388					ENSMUSG00000032446	12.9087	12.407	12.3897	12.6552	12.8896
ENSG00000143815	12.5168	12.7429	12.8269	12.5523	12.4495					ENSMUSG00000026667	12.7829	12.6504	12.5748	12.6207	12.6024
ENSG00000144713	12.8276	12.3362	12.418	12.8428	12.7885					ENSMUSG00000040848	12.3468	12.8414	12.8234	12.6885	12.5239
ENSG00000123338	12.806	12.6625	12.6994	12.8197	12.8086					ENSMUSG00000026728	12.5933	12.6551	12.6672	12.6257	12.6612
ENSG00000108219	12.5757	12.9071	12.8797	12.6666	12.5827					ENSMUSG00000066036	12.038	13.0015	13.0449	12.7285	12.3561
ENSG00000198574	12.7627	12.6886	12.6807	12.8338	12.7939					ENSMUSG00000056429	13.2414	12.2861	12.2498	12.6089	12.7794
ENSG00000002586	12.3568	12.8244	12.8553	12.4287	12.3498					ENSMUSG00000018707	12.2758	12.8595	12.8501	12.7019	12.4765
ENSG00000187239	12.7503	12.6001	12.669	12.8435	12.6847					ENSMUSG00000020859	13.1927	12.2557	12.2177	12.6359	12.8567
ENSG00000109475	12.8565	12.3727	12.406	12.8737	12.8082					ENSMUSG00000037487	13.1441	12.2916	12.2369	12.5964	12.8869
ENSG00000135905	12.7177	12.4764	12.5212	12.7399	12.684					ENSMUSG00000066306	12.2784	12.8201	12.7795	12.6964	12.5661
ENSG00000136213	12.7907	12.5289	12.6526	12.8193	12.7392					ENSMUSG00000040725	13.1708	12.3841	12.3745	12.4698	12.7414
ENSG00000153395	12.7464	12.3642	12.3916	12.7878	12.7016					ENSMUSG00000013663	13.1105	12.1466	12.108	12.686	13.0429
ENSG00000172270	12.508	12.7293	12.7311	12.6444	12.4951					ENSMUSG00000059456	12.6214	12.7836	12.7828	12.5189	12.3823
ENSG00000169100	12.6833	12.5081	12.5721	12.7112	12.6391					ENSMUSG00000025132	11.9507	13.1593	13.1671	12.4846	12.2896
ENSG00000127528	12.8583	12.5884	12.7665	12.8941	12.8909					ENSMUSG00000032525	13.2668	12.1594	12.0524	12.6213	12.9379
ENSG00000221869	12.8025	12.4276	12.5183	12.9263	12.831					ENSMUSG00000026740	13	12.1541	12.1077	12.7033	13.063
ENSG00000275302	12.3374	13.1534	13.1048	12.4463	12.4412					ENSMUSG00000026012	12.7868	12.3444	12.2353	12.8049	12.8439
ENSG00000165929	12.9498	12.3661	12.3903	12.9676	12.9046					ENSMUSG00000028163	12.3624	12.7416	12.7332	12.6456	12.5254
ENSG00000164754	12.3763	12.7394	12.8061	12.4791	12.3365					ENSMUSG00000019818	13.2697	12.0486	11.9618	12.6922	13.0326
ENSG00000172534	12.5178	12.6092	12.745	12.506	12.473					ENSMUSG00000019132	12.4765	12.7088	12.5803	12.558	12.6614
ENSG00000008513	12.6471	12.5133	12.5167	12.671	12.5724					ENSMUSG00000026553	12.5892	12.5127	12.4819	12.6676	12.6909
ENSG00000110719	12.8271	12.6844	12.5293	12.7853	12.9253					ENSMUSG00000056201	12.4675	12.5099	12.4541	12.8047	12.696
ENSG00000103479	12.8414	12.8112	12.8014	12.8797	12.8124					ENSMUSG00000022312	12.37	12.4527	12.4821	12.7948	12.829
ENSG00000112308	12.6728	12.5579	12.5613	12.7331	12.6544					ENSMUSG00000022141	13.5335	11.8557	11.7904	12.5663	13.0402
ENSG00000175215	12.7275	12.5268	12.5231	12.7641	12.6879					ENSMUSG00000070691	12.4291	12.6412	12.5477	12.5153	12.6012
ENSG00000204287	12.3469	12.7531	12.7924	12.4887	12.404					ENSMUSG00000027087	12.9868	12.2455	12.1433	12.5891	12.7205
ENSG00000010292	12.2989	12.8236	12.821	12.3636	12.2823					ENSMUSG00000033335	12.48	12.6976	12.6135	12.4889	12.3989
ENSG00000167548	12.9444	12.4824	12.7269	12.77	12.8045					ENSMUSG00000023169	12.4739	12.5173	12.4932	12.5855	12.5672
ENSG00000140350	12.3374	12.7038	12.6825	12.3151	12.2511					ENSMUSG00000078578	13.6449	11.4044	11.2769	12.8082	13.4844
ENSG00000118816	12.6003	12.4708	12.5017	12.7145	12.6249					ENSMUSG00000079641	14.8445	10.8067	10.7673	12.5214	13.6777
ENSG00000144746	12.3663	12.6576	12.7196	12.4065	12.3174					ENSMUSG00000055204	13.1078	11.9625	11.9578	12.6522	12.9307
ENSG00000114391	12.6961	12.3169	12.3384	12.6791	12.6723					ENSMUSG00000020152	12.5502	12.4871	12.4706	12.5592	12.5351
ENSG00000103657	12.9091	12.4971	12.6943	12.8044	12.7946					ENSMUSG00000060012	12.1955	12.9715	12.8932	12.4035	12.1343
ENSG00000100219	12.7967	12.6345	12.71	12.8474	12.7402					ENSMUSG00000068129	12.5198	12.2225	12.1869	12.7376	12.9239
ENSG00000154451	12.5351	12.6654	12.675	12.5399	12.4742					ENSMUSG00000029860	11.5614	13.0302	12.9835	12.6946	12.3165
ENSG00000151702	12.5247	12.4753	12.4814	12.6385	12.5098					ENSMUSG00000035569	12.9596	12.2466	12.1619	12.429	12.733
ENSG00000169217	12.5288	12.6731	12.6171	12.57	12.4922					ENSMUSG00000024073	12.7258	12.3648	12.3464	12.5055	12.5831
ENSG00000009790	12.7457	12.6222	12.4467	12.71	12.7508					ENSMUSG00000026786	12.8849	12.1155	12.0838	12.56	12.8309
ENSG00000171863	12.6574	12.278	12.3646	12.7146	12.6071					ENSMUSG00000007880	12.4542	12.5138	12.5277	12.4894	12.4828
ENSG00000244509	12.4602	12.7822	12.7779	12.5479	12.447					ENSMUSG00000032328	13.2638	12.0472	11.9307	12.435	12.7612
ENSG00000104904	12.2909	12.5052	12.526	12.3683	12.3446					ENSMUSG00000020101	12.0331	12.8574	12.807	12.4435	12.2896
ENSG00000198624	12.6363	12.4693	12.4952	12.7213	12.6117					ENSMUSG00000015656	11.9305	12.238	12.1971	13.2027	12.8619
ENSG00000171310	12.3463	12.4801	12.4999	12.4314	12.3397					ENSMUSG00000024300	12.132	12.7882	12.7718	12.4634	12.2614
ENSG00000168385	12.6636	12.3432	12.3816	12.6695	12.6832					ENSMUSG00000025862	13.5584	11.7337	11.6901	12.4625	12.9354
ENSG00000138834	12.7445	12.5099	12.3126	12.6956	12.8526					ENSMUSG00000040481	13.0431	12.0475	11.9978	12.5013	12.7712
ENSG00000105701	12.479	12.6173	12.6377	12.516	12.473					ENSMUSG00000030579	12.0256	12.8902	12.904	12.3713	12.16
ENSG00000183508	12.6219	12.2888	12.3493	12.7101	12.5735					ENSMUSG00000034088	12.5481	12.298	12.2685	12.5873	12.6322
ENSG00000148700	12.474	12.7423	12.7459	12.4963	12.4574					ENSMUSG00000034342	12.5614	12.4521	12.4484	12.4316	12.4376
ENSG00000111913	12.8632	12.4244	12.4545	12.8477	12.7702					ENSMUSG00000053101	12.9051	12.1868	12.1164	12.514	12.607
ENSG00000152818	12.7979	12.4015	12.5264	12.6883	12.6954					ENSMUSG00000054823	13.1409	11.931	11.906	12.4392	12.911
ENSG00000155629	12.6327	12.4763	12.5645	12.7901	12.6301					ENSMUSG00000036550	13.0028	12.1662	12.119	12.422	12.6159
ENSG00000134996	12.1623	12.6209	12.6671	12.1886	12.1119					ENSMUSG00000021218	12.8205	12.0888	12.058	12.5992	12.7464
ENSG00000168016	12.7997	12.5103	12.6276	12.8164	12.7387					ENSMUSG00000048865	12.4432	12.5705	12.5189	12.2913	12.4637
ENSG00000148248	12.308	12.4077	12.4096	12.3841	12.2482					ENSMUSG00000005672	12.243	12.5854	12.5737	12.529	12.3468
ENSG00000102144	12.1641	12.1952	12.2177	12.2247	12.1676					ENSMUSG00000028820	13.2643	12.077	11.9805	12.2491	12.6919
ENSG00000185989	12.9382	12.4091	12.4647	12.9804	12.8876					ENSMUSG00000030516	12.9846	11.9577	11.8967	12.5558	12.8483
ENSG00000142864	12.3209	12.4146	12.4025	12.3834	12.2685					ENSMUSG00000038733	12.7154	12.312	12.2286	12.4665	12.5093
ENSG00000114423	12.6315	12.4011	12.4009	12.6906	12.6297					ENSMUSG00000026483	12.6309	12.2904	12.3182	12.4513	12.5404
ENSG00000196776	12.4981	12.7982	12.7357	12.4837	12.4694					ENSMUSG00000036180	11.9826	12.6469	12.5975	12.6098	12.3834
ENSG00000159023	12.702	12.4391	12.4147	12.7794	12.6679					ENSMUSG00000032097	12.6625	12.3173	12.2526	12.4613	12.5039
ENSG00000135932	12.3307	12.4465	12.5129	12.4626	12.3546					ENSMUSG00000071659	12.698	12.2802	12.2509	12.353	12.6137
ENSG00000099204	12.8551	12.3615	12.3736	12.9022	12.8507					ENSMUSG00000036707	12.6904	12.1463	12.0745	12.5562	12.7047
ENSG00000179218	12.1354	12.4424	12.4431	12.2779	12.1352					ENSMUSG00000029147	12.3075	12.4077	12.4212	12.4887	12.5469
ENSG00000154760	12.5431	12.6116	12.4956	12.4558	12.5678					ENSMUSG00000026222	13.2769	11.7882	11.7012	12.503	12.8882
ENSG00000125354	12.275	12.4909	12.4568	12.3382	12.2528					ENSMUSG00000022463	11.5576	13.2074	13.177	12.3897	11.8182
ENSG00000196154	12.2736	12.7081	12.6547	12.232	12.2197					ENSMUSG00000027620	13.3082	11.8927	11.8414	12.3369	12.7615
ENSG00000072501	12.0544	12.5664	12.5938	12.1364	12.0501					ENSMUSG00000070504	13.456	11.7597	11.7148	12.418	12.7794
ENSG00000091592	12.8867	12.706	12.5838	12.8167	12.9307					ENSMUSG00000025220	12.5636	12.287	12.2699	12.4286	12.5643
ENSG00000166501	12.7694	12.4771	12.5127	12.7902	12.7173					ENSMUSG00000002565	12.1663	12.4343	12.388	12.5364	12.5824
ENSG00000076641	12.3865	12.4847	12.6127	12.4193	12.3261					ENSMUSG00000031029	11.7572	12.9627	12.9847	12.2969	12.0937
ENSG00000133639	12.6566	12.3924	12.4629	12.764	12.6676					ENSMUSG00000008683	12.2493	12.5299	12.5668	12.3659	12.3801
ENSG00000076108	12.5589	12.421	12.404	12.5561	12.5369					ENSMUSG00000024858	11.4864	13.0611	13.0367	12.4636	12.0423
ENSG00000114867	12.2721	12.3744	12.3939	12.3222	12.2218					ENSMUSG00000028760	12.6535	12.2016	12.1636	12.4817	12.5857
ENSG00000089692	11.4616	12.4958	12.5044	11.5861	11.4208					ENSMUSG00000057738	12.1252	12.5261	12.5268	12.5498	12.3432
ENSG00000149480	12.1767	12.4899	12.5173	12.3151	12.2476					ENSMUSG00000048874	13.4759	11.6569	11.681	12.3736	12.873
ENSG00000072736	12.4737	12.1751	12.216	12.5642	12.492					ENSMUSG00000054892	12.7206	12.2934	12.2832	12.3188	12.4347
ENSG00000159842	12.2715	12.5084	12.5115	12.3195	12.3165					ENSMUSG00000029823	13.3387	11.784	11.5842	12.446	12.8934
ENSG00000069275	12.1931	12.5749	12.6111	12.1882	12.1195					ENSMUSG00000052681	13.1022	11.8098	11.7647	12.5454	12.8107
ENSG00000163682	12.539	12.0013	12.0462	12.5422	12.5045					ENSMUSG00000001924	11.8404	12.7176	12.7198	12.5089	12.2287
ENSG00000096384	12.0231	12.0401	12.0267	12.0883	11.9654					ENSMUSG00000024002	13.0668	11.8825	11.8296	12.4463	12.7873
ENSG00000198918	12.5149	12.1302	12.1462	12.5035	12.5286					ENSMUSG00000022831	12.4146	12.2911	12.2645	12.4667	12.5502
ENSG00000124795	12.1152	12.5507	12.6849	12.1663	12.0543					ENSMUSG00000041133	13.3233	11.6366	11.647	12.3935	12.9814
ENSG00000146083	12.5953	12.3737	12.2382	12.5735	12.5465					ENSMUSG00000001525	11.8969	12.6949	12.7192	12.4717	12.1583
ENSG00000178950	12.5431	12.4295	12.407	12.4834	12.5325					ENSMUSG00000019982	13.1657	11.7187	11.6846	12.4136	12.9364
ENSG00000274012	12.7278	11.7792	11.9018	12.5004	12.6161					ENSMUSG00000017421	12.9824	11.8073	11.6958	12.5475	12.8838
ENSG00000172349	12.4703	12.2809	12.2542	12.5792	12.5474					ENSMUSG00000071415	13.0585	11.5165	11.5552	12.7501	13.0211
ENSG00000166508	11.8524	12.5984	12.5547	11.9571	11.9108					ENSMUSG00000035547	12.1922	12.5502	12.4865	12.378	12.2852
ENSG00000175390	12.4469	12.3103	12.3626	12.5811	12.4679					ENSMUSG00000025290	12.5583	12.0555	12.0863	12.6246	12.5409
ENSG00000213949	12.3303	11.6904	11.7155	12.4856	12.4619					ENSMUSG00000020361	13.3705	11.7482	11.695	12.2302	12.8154
ENSG00000127084	12.5846	12.3011	12.261	12.6271	12.666					ENSMUSG00000025016	12.7823	12.1013	12.0048	12.3983	12.5699
ENSG00000149311	12.8005	12.3167	12.5159	12.6532	12.6781					ENSMUSG00000027782	12.7734	12.0041	11.9589	12.3871	12.7232
ENSG00000163947	12.364	12.6453	12.6574	12.5031	12.3997					ENSMUSG00000032294	11.9308	12.6154	12.5871	12.3781	12.3225
ENSG00000023171	12.178	12.3882	12.4401	12.2312	12.1779					ENSMUSG00000000346	12.6431	12.1572	12.1051	12.2817	12.6402
ENSG00000111670	12.1305	12.5455	12.5892	12.1626	12.0658					ENSMUSG00000038708	12.9263	11.9201	11.8748	12.3846	12.7129
ENSG00000112079	12.477	12.3375	12.3422	12.5699	12.4869					ENSMUSG00000029064	12.5133	12.2395	12.215	12.3686	12.4453
ENSG00000186635	12.427	12.3174	12.337	12.4288	12.4204					ENSMUSG00000022255	13.2713	11.7528	11.7108	12.3527	12.6764
ENSG00000149294	12.2979	12.4327	12.458	12.3202	12.272					ENSMUSG00000000290	12.2651	12.456	12.408	12.4697	12.1647
ENSG00000162654	12.1285	12.6129	12.628	12.1653	12.0805					ENSMUSG00000037608	13.27	11.5635	11.4689	12.4924	12.9644
ENSG00000213654	12.4987	12.4048	12.3702	12.5498	12.4923					ENSMUSG00000007041	11.3627	12.886	12.8725	12.4951	12.1378
ENSG00000270647	12.0868	12.4703	12.5023	12.1776	12.1453					ENSMUSG00000004040	12.0518	12.5825	12.5749	12.3616	12.181
ENSG00000118503	12.3132	12.69	12.706	12.3752	12.33					ENSMUSG00000025060	13.1347	11.7542	11.7213	12.4019	12.7302
ENSG00000261971	12.6354	12.2778	11.9979	12.4438	12.7013					ENSMUSG00000024740	11.7026	12.7405	12.7267	12.4074	12.1286
ENSG00000166598	12.1399	12.2965	12.2591	12.2001	12.088					ENSMUSG00000079487	12.6751	12.147	12.0583	12.3631	12.4565
ENSG00000111669	11.9381	12.3654	12.4119	11.9374	11.9443					ENSMUSG00000021585	12.6738	12.0719	12.0607	12.3629	12.4841
ENSG00000116604	12.3355	12.1651	12.1277	12.3484	12.353					ENSMUSG00000021709	12.8874	11.8853	11.8413	12.3628	12.6558
ENSG00000117868	12.5562	12.1578	12.1775	12.587	12.4723					ENSMUSG00000020612	11.9124	12.3843	12.3823	12.4734	12.4742
ENSG00000089159	12.2273	12.6632	12.6085	12.2705	12.2067					ENSMUSG00000074305	12.5908	12.0292	12.035	12.381	12.581
ENSG00000069493	12.4477	12.0959	12.1143	12.4487	12.4606					ENSMUSG00000018171	13.2215	11.794	11.6521	12.3448	12.5836
ENSG00000122223	12.2654	12.3982	12.355	12.2874	12.2674					ENSMUSG00000032220	12.5209	12.1336	12.1127	12.3629	12.4424
ENSG00000136942	12.3125	12.1563	12.2201	12.3521	12.2604					ENSMUSG00000025794	12.8946	11.5125	11.6239	12.3919	13.1181
ENSG00000027869	12.1083	12.4087	12.3794	12.0811	12.1374					ENSMUSG00000007817	12.5795	12.2377	12.1901	12.221	12.2991
ENSG00000131446	12.4066	12.0995	12.2319	12.526	12.4522					ENSMUSG00000026305	12.8773	11.8173	11.7928	12.3546	12.6832
ENSG00000166888	12.4828	12.3621	12.2187	12.5005	12.542					ENSMUSG00000034593	12.962	11.9258	11.8998	12.2889	12.4475
ENSG00000123144	12.4125	12.2842	12.2481	12.4518	12.4505					ENSMUSG00000027828	12.8492	11.8948	11.8267	12.4149	12.5328
ENSG00000169871	12.4761	12.2276	12.2589	12.419	12.4579					ENSMUSG00000022336	12.7514	11.9794	11.9365	12.3194	12.4977
ENSG00000198755	12.3516	12.003	12.0135	12.4295	12.314					ENSMUSG00000003037	12.9745	11.7797	11.7527	12.1727	12.7968
ENSG00000082074	12.4942	12.1835	12.1797	12.5844	12.5041					ENSMUSG00000003847	13.2086	11.6552	11.5308	12.3713	12.7093
ENSG00000123240	12.2515	12.4847	12.3934	12.3461	12.2479					ENSMUSG00000024290	13.4631	11.4756	11.4069	12.2705	12.8582
ENSG00000092841	12.057	12.3181	12.2801	12.0759	12.1185					ENSMUSG00000068739	11.9762	12.3997	12.3934	12.3345	12.3677
ENSG00000125970	12.191	12.3877	12.419	12.2318	12.1587					ENSMUSG00000052296	11.9478	12.6795	12.6378	12.1363	12.0698
ENSG00000137841	12.6901	12.0874	11.9734	12.6815	12.786					ENSMUSG00000063457	11.8976	12.6756	12.6765	12.1165	12.0809
ENSG00000130816	11.9327	12.4896	12.4335	11.9673	11.9816					ENSMUSG00000026475	11.9794	12.4223	12.4277	12.3665	12.2485
ENSG00000083845	12.2776	12.1417	12.1727	12.3019	12.2923					ENSMUSG00000023010	11.6935	12.7555	12.7217	12.2314	12.0339
ENSG00000179051	12.0186	12.3174	12.2878	12.006	11.9766					ENSMUSG00000032637	12.1324	12.4991	12.4535	12.1315	12.2153
ENSG00000168488	12.1564	12.3156	12.296	12.1698	12.1943					ENSMUSG00000048376	12.4799	12.0859	12.0291	12.3691	12.4637
ENSG00000120802	11.7767	12.6429	12.6665	11.817	11.6659					ENSMUSG00000002603	11.8897	12.6915	12.6593	12.2455	11.9283
ENSG00000198851	11.893	13.3193	13.2992	11.9545	11.8892					ENSMUSG00000024335	11.8773	12.3586	12.3676	12.4521	12.3451
ENSG00000115902	11.6303	12.1625	12.2103	11.723	11.6477					ENSMUSG00000018654	12.3909	12.1651	12.1487	12.2866	12.3705
ENSG00000164111	11.9139	12.3184	12.3016	12.0107	11.9482					ENSMUSG00000056888	12.8314	11.5658	11.5219	12.5387	12.9009
ENSG00000100297	11.6106	12.4307	12.4206	11.7654	11.6563					ENSMUSG00000034707	11.9385	12.424	12.3943	12.3606	12.2336
ENSG00000162889	12.072	12.4279	12.4298	12.1294	12.0785					ENSMUSG00000036155	11.8152	12.6344	12.5628	12.3227	12.0089
ENSG00000073921	12.3587	12.2608	12.2417	12.4518	12.3708					ENSMUSG00000026074	12.5349	11.9199	11.9414	12.3024	12.6423
ENSG00000144136	11.9211	12.6643	12.5971	11.9523	11.936					ENSMUSG00000031103	11.9885	12.4185	12.39	12.356	12.1782
ENSG00000107290	12.4483	12.2167	12.357	12.3875	12.3498					ENSMUSG00000001794	11.9388	12.2485	12.2532	12.5448	12.344
ENSG00000231389	11.9394	12.5032	12.4882	12.0085	11.9218					ENSMUSG00000023048	11.8532	12.5237	12.4818	12.2707	12.1777
ENSG00000094916	11.8943	12.4875	12.5181	11.919	11.8351					ENSMUSG00000068823	12.7228	11.8636	11.8101	12.3367	12.5683
ENSG00000065413	12.3699	12.1714	12.2286	12.3977	12.3715					ENSMUSG00000026875	11.6252	12.8128	12.7874	12.2031	11.8687
ENSG00000089639	12.4472	12.2401	12.232	12.5039	12.5778					ENSMUSG00000032640	12.5836	12.0834	12.0559	12.2009	12.3712
ENSG00000087365	12.0707	12.3067	12.2935	12.2073	12.0748					ENSMUSG00000045983	11.8772	12.514	12.4966	12.3267	12.0584
ENSG00000055917	12.2863	12.1825	12.2133	12.3637	12.2537					ENSMUSG00000022205	13.1117	11.6074	11.5831	12.2617	12.6981
ENSG00000122218	12.2185	12.1367	12.1758	12.2573	12.1527					ENSMUSG00000031386	11.7609	12.5238	12.4662	12.3622	12.1283
ENSG00000168329	12.1293	12.9272	12.9591	12.1632	11.9577					ENSMUSG00000031960	12.267	12.1448	12.1664	12.281	12.3746
ENSG00000005339	12.4162	12.0929	12.1925	12.4261	12.3522					ENSMUSG00000010277	11.9329	12.4343	12.3844	12.3437	12.1304
ENSG00000147526	12.0254	12.2024	12.2536	12.0144	11.9909					ENSMUSG00000028211	12.5772	11.8381	11.8018	12.3788	12.5869
ENSG00000151883	12.4583	12.2946	12.2696	12.5048	12.4953					ENSMUSG00000025432	11.7579	12.528	12.4593	12.3125	12.1212
ENSG00000134109	12.0879	12.1447	12.232	12.0736	12.0503					ENSMUSG00000030655	12.435	12.1107	12.1012	12.2178	12.2882
ENSG00000105339	11.9753	12.5028	12.4782	11.9949	12.0359					ENSMUSG00000028759	12.0471	12.3015	12.2773	12.3036	12.2202
ENSG00000177189	12.2855	12.1616	12.2067	12.3786	12.2862					ENSMUSG00000044258	12.7733	11.8357	11.8146	12.2445	12.4738
ENSG00000141526	11.9307	12.3439	12.3374	11.9805	12.0298					ENSMUSG00000042644	11.7434	12.6825	12.6453	12.1358	11.9207
ENSG00000110700	12.3749	11.8747	11.9811	12.3719	12.3461					ENSMUSG00000024513	13.4069	11.4562	11.4287	12.0947	12.7345
ENSG00000136938	11.9019	12.3999	12.3897	12.0466	11.9213					ENSMUSG00000026509	12.0321	12.2861	12.2635	12.2473	12.2909
ENSG00000125944	11.9501	12.1374	12.2715	12.0091	11.9468					ENSMUSG00000005034	12.6103	11.871	11.8732	12.289	12.4662
ENSG00000185650	12.2306	12.554	12.5359	12.2794	12.1951					ENSMUSG00000017485	12.8825	11.7011	11.6356	12.2359	12.6543
ENSG00000168394	12.0903	12.2975	12.2799	12.1418	12.1113					ENSMUSG00000027562	12.2356	12.2372	12.2358	12.2565	12.1356
ENSG00000182718	11.7272	12.1581	12.1603	11.7834	11.6933					ENSMUSG00000042520	12.7348	11.7325	11.7112	12.3341	12.5864
ENSG00000152518	12.825	11.8445	11.8113	12.9096	12.8703					ENSMUSG00000004665	11.1675	12.7634	12.6948	12.4067	12.0536
ENSG00000108424	12.0154	12.2398	12.1733	12.1225	12.0074					ENSMUSG00000027422	12.5528	12.0149	11.9458	12.2185	12.3143
ENSG00000121281	12.4027	12.1091	12.1611	12.3036	12.3885					ENSMUSG00000017631	12.0683	12.3277	12.3187	12.2061	12.1157
ENSG00000138767	12.514	12.0796	12.1067	12.5469	12.4321					ENSMUSG00000042406	12.066	12.4938	12.5338	11.9367	11.9979
ENSG00000139626	12.0709	12.2252	12.2118	12.1354	12.137					ENSMUSG00000032035	12.0352	12.2665	12.2446	12.2411	12.2324
ENSG00000123329	12.3854	12.1479	12.0557	12.4155	12.4743					ENSMUSG00000030824	11.9302	12.1933	12.1756	12.3509	12.3623
ENSG00000163320	12.2978	12.099	12.1192	12.3865	12.2954					ENSMUSG00000022378	12.647	11.6916	11.6381	12.4434	12.5848
ENSG00000068831	12.569	12.0797	11.9149	12.598	12.6848					ENSMUSG00000004709	12.1726	12.1781	12.0693	12.2795	12.2927
ENSG00000205581	11.9907	12.2985	12.2713	12.0148	11.9804					ENSMUSG00000019850	11.9994	12.2996	12.3055	12.2237	12.1506
ENSG00000142765	12.5505	12.267	12.1632	12.5194	12.6254					ENSMUSG00000048154	11.9371	12.5247	12.533	12.0672	11.9063
ENSG00000069702	12.4843	12.0504	12.0738	12.5718	12.5039					ENSMUSG00000031540	12.6194	11.7935	11.7984	12.2657	12.4752
ENSG00000182568	12.3607	12.0418	12.1138	12.3914	12.355					ENSMUSG00000059208	12.9011	11.611	11.5691	12.1456	12.7099
ENSG00000059804	12.0377	12.2502	12.2544	12.1317	12.0937					ENSMUSG00000026979	11.3884	12.7534	12.7366	12.2087	11.8152
ENSG00000135535	12.3002	12.0194	12.1071	12.3542	12.2815					ENSMUSG00000029622	12.0538	12.5533	12.5234	11.9066	11.8403
ENSG00000171858	12.2768	11.7684	12.0071	12.29	12.2422					ENSMUSG00000056851	11.7981	12.5744	12.5841	12.0783	11.8372
ENSG00000162923	12.2564	12.1836	12.1247	12.2481	12.2424					ENSMUSG00000030257	12.5649	12.0303	11.8911	12.1752	12.2096
ENSG00000125347	12.1836	12.3177	12.2602	12.1813	12.2181					ENSMUSG00000056342	12.7696	11.729	11.6862	12.2091	12.4714
ENSG00000123933	12.5287	12.055	12.0467	12.5651	12.5745					ENSMUSG00000029106	11.9695	12.224	12.2336	12.2451	12.1561
ENSG00000044574	12.2434	12.1424	12.1277	12.3192	12.2016					ENSMUSG00000020349	12.4352	11.9438	11.9238	12.1732	12.3489
ENSG00000144711	12.1319	12.3467	12.3572	12.1141	12.0641					ENSMUSG00000055024	12.6463	11.8677	11.8503	12.1244	12.3195
ENSG00000170540	11.7786	12.4428	12.438	11.8317	11.75					ENSMUSG00000004677	11.9492	12.455	12.428	12.1134	11.8545
ENSG00000072274	11.3656	12.478	12.4232	11.3893	11.3412					ENSMUSG00000037410	12.4836	12.1877	12.1666	11.9843	11.9754
ENSG00000160991	11.8974	11.9846	12.0228	11.9693	11.9247					ENSMUSG00000052331	12.6497	11.7602	11.6766	12.2551	12.4555
ENSG00000130726	11.8835	12.0989	12.037	11.957	11.9533					ENSMUSG00000037270	12.7895	11.7528	11.715	12.1419	12.3914
ENSG00000095787	12.1706	12.0425	12.0949	12.2903	12.1461					ENSMUSG00000021282	12.4467	12.0278	11.9186	12.1416	12.2547
ENSG00000247556	11.9923	12.2782	12.279	12.0276	11.9179					ENSMUSG00000029152	11.9955	12.1953	12.1831	12.2063	12.2021
ENSG00000131473	12.0139	12.1602	12.185	12.0796	12.0193					ENSMUSG00000030104	12.0108	12.2826	12.2363	12.1892	12.0549
ENSG00000099917	12.1975	11.9912	12.0476	12.2225	12.2389					ENSMUSG00000016534	13.2379	11.3425	11.2522	12.1972	12.7431
ENSG00000163297	11.6473	12.3422	12.3587	11.6969	11.6601					ENSMUSG00000053877	12.4744	11.9199	11.8994	12.0974	12.3534
ENSG00000170348	12.1505	12.004	12.0189	12.2798	12.1383					ENSMUSG00000021365	12.339	11.9709	11.8856	12.2632	12.2837
ENSG00000173757	12.1966	12.0342	12.0066	12.1921	12.1671					ENSMUSG00000008730	12.1793	12.0167	11.999	12.2472	12.3
ENSG00000010244	12.1682	12.1064	12.0902	12.135	12.1981					ENSMUSG00000034349	13.2937	11.3915	11.3118	12.0996	12.6455
ENSG00000185187	12.379	12.1932	12.1142	12.3424	12.4016					ENSMUSG00000093930	12.3247	11.8842	11.8224	12.3172	12.3935
ENSG00000047410	12.0912	12.2041	12.2574	12.0923	12.0196					ENSMUSG00000001025	11.0362	12.7484	12.7576	12.1408	12.0486
ENSG00000172057	12.3554	11.7726	11.744	12.4046	12.3379					ENSMUSG00000039262	11.6372	12.5197	12.503	12.1511	11.9095
ENSG00000073614	12.2273	12.0299	12.1493	12.2244	12.1631					ENSMUSG00000020640	12.8159	11.6916	11.6414	12.1634	12.3854
ENSG00000009954	11.874	12.1803	12.1925	11.9191	11.8662					ENSMUSG00000000682	11.3888	12.5353	12.5176	12.2841	11.9576
ENSG00000168610	12.0339	12.2371	12.2219	12.1453	12.033					ENSMUSG00000035247	12.4287	11.9679	11.9178	12.093	12.248
ENSG00000182511	12.0257	12.2868	12.2346	12.0105	12.0537					ENSMUSG00000030057	12.595	11.8951	11.8858	11.9194	12.3595
ENSG00000143401	11.6376	12.3462	12.4069	11.6999	11.5447					ENSMUSG00000007739	11.7427	12.3451	12.3411	12.1772	12.0344
ENSG00000109685	11.6398	12.3455	12.3631	11.6875	11.6136					ENSMUSG00000041870	12.0971	12.099	12.0751	12.1757	12.1908
ENSG00000126882	12.2065	11.9672	11.9293	12.3164	12.2677					ENSMUSG00000032712	13.1877	11.3398	11.2639	12.1926	12.6504
ENSG00000174718	12.1409	12.282	12.3146	12.1132	12.0131					ENSMUSG00000000184	12.1886	12.1741	12.1324	12.0888	12.0419
ENSG00000129003	12.41	12.0006	12.0784	12.2044	12.3618					ENSMUSG00000008475	11.9946	12.0487	12.0451	12.235	12.297
ENSG00000058063	12.1418	11.9886	12.0892	12.1626	12.0368					ENSMUSG00000019907	12.783	11.5795	11.4802	12.2329	12.543
ENSG00000013364	11.8378	12.2978	12.2749	11.922	11.8625					ENSMUSG00000054435	12.9791	11.3897	11.3485	12.1782	12.7117
ENSG00000140199	12.1861	11.9503	12.0055	12.1727	12.1661					ENSMUSG00000021686	12.5053	11.6993	11.6297	12.2752	12.4971
ENSG00000189430	12.3472	11.9747	11.8952	12.3922	12.3551					ENSMUSG00000019877	12.7935	11.4665	11.4536	12.1695	12.7064
ENSG00000180776	12.1069	11.9688	12.0219	12.1842	12.0898					ENSMUSG00000031447	11.9416	11.9916	11.954	12.355	12.3321
ENSG00000087088	11.9093	12.6169	12.5595	11.9575	11.9234					ENSMUSG00000032437	11.953	12.2091	12.1619	12.1284	12.1146
ENSG00000103335	12.1625	11.9862	11.9559	12.095	12.1603					ENSMUSG00000003660	12.1434	12.0572	12.0556	12.1413	12.14
ENSG00000189266	12.1157	12.0038	12.0009	12.1944	12.1251					ENSMUSG00000034765	10.9165	12.9128	12.8766	12.2707	11.5509
ENSG00000145675	12.1665	11.9083	11.9599	12.2114	12.1041					ENSMUSG00000037674	12.8201	11.5068	11.497	12.1327	12.5649
ENSG00000196821	11.8865	12.1142	12.0868	12.0169	11.8843					ENSMUSG00000021171	12.1645	12.0539	12.0183	12.1409	12.1355
ENSG00000136717	12.2681	11.8437	11.8622	12.2807	12.2924					ENSMUSG00000026615	12.4356	11.8274	11.8234	12.1081	12.2967
ENSG00000078808	11.9908	12.1157	12.0757	11.9893	11.9826					ENSMUSG00000019471	12.0838	12.0286	12.0362	12.166	12.1701
ENSG00000075426	12.2504	11.869	11.9347	12.3064	12.2656					ENSMUSG00000053332	12.738	11.646	11.6046	11.9715	12.5121
ENSG00000113810	11.7105	12.2337	12.2652	11.6995	11.5575					ENSMUSG00000041890	12.7674	11.7033	11.606	12.0672	12.3249
ENSG00000159388	12.0816	12.3035	12.2656	12.1502	12.1445					ENSMUSG00000025283	12.6365	11.8148	11.7257	11.9723	12.3153
ENSG00000058272	12.0931	12.0042	12.0175	12.141	12.0381					ENSMUSG00000015165	12.0881	12.3548	12.2888	11.9401	11.7901
ENSG00000099991	12.2114	11.8774	11.912	12.2672	12.2354					ENSMUSG00000057110	12.9062	11.5531	11.4844	12.0907	12.4102
ENSG00000068028	12.3347	12.2314	12.0488	12.3193	12.408					ENSMUSG00000015937	11.8565	12.3	12.2681	12.0869	11.9237
ENSG00000077235	11.9893	12.2112	12.2603	11.9751	11.917					ENSMUSG00000063015	12.4518	11.7781	11.714	12.0767	12.4115
ENSG00000140853	12.5205	12	11.9934	12.3779	12.4659					ENSMUSG00000026116	12.5315	11.6989	11.6243	12.1711	12.3734
ENSG00000129667	11.9438	12.2106	12.214	11.9052	11.9744					ENSMUSG00000038095	12.622	11.6209	11.6258	12.0697	12.4571
ENSG00000126247	11.9394	12.2243	12.1369	12.037	11.9502					ENSMUSG00000024483	12.9269	11.4196	11.3511	12.1897	12.4979
ENSG00000115760	12.4015	11.8536	12.0118	12.2518	12.2885					ENSMUSG00000030002	12.3508	11.805	11.7515	12.1561	12.2975
ENSG00000175216	11.6838	12.2789	12.3093	11.7607	11.6411					ENSMUSG00000024659	12.4095	12.0069	12.0078	11.9453	11.9859
ENSG00000115415	11.8429	12.2911	12.3416	11.944	11.8206					ENSMUSG00000027433	12.5931	11.6593	11.5954	12.1494	12.3407
ENSG00000101191	12.1523	11.9711	11.967	12.1222	12.2083					ENSMUSG00000018209	12.5054	11.7673	11.7348	12.0509	12.2739
ENSG00000004468	11.8877	12.2194	12.219	11.8686	11.915					ENSMUSG00000040385	11.0917	12.6393	12.6379	12.0753	11.8671
ENSG00000163823	11.9123	12.0136	12.1017	11.979	11.9112					ENSMUSG00000020594	12.3877	11.7791	11.7704	12.0904	12.2665
ENSG00000196531	12.1275	11.8496	11.8375	12.1172	12.088					ENSMUSG00000001440	11.8454	12.1017	12.1086	12.1505	12.0834
ENSG00000012822	12.2965	12.0935	11.9622	12.2998	12.3701					ENSMUSG00000029076	12.3355	11.8239	11.8318	12.054	12.2255
ENSG00000150593	12.3411	12.0075	11.9474	12.4786	12.4023					ENSMUSG00000022440	11.4662	12.6003	12.5574	11.8916	11.7471
ENSG00000142875	12.2319	11.948	12.0063	12.3255	12.1735					ENSMUSG00000024491	13.1179	11.3275	11.3052	12.0547	12.4569
ENSG00000166801	11.9577	12.4481	12.2375	11.8715	11.9771					ENSMUSG00000010608	13.1286	11.2879	11.1005	12.0793	12.6448
ENSG00000185262	11.6948	12.1263	12.0821	11.8475	11.8825					ENSMUSG00000023977	11.8598	12.1178	12.0462	12.0732	12.1365
ENSG00000117632	11.4757	12.4607	12.4342	11.5102	11.4421					ENSMUSG00000050708	10.156	13.3433	13.3306	12.3861	11.0056
ENSG00000171603	12.0779	11.891	11.9297	12.1621	12.0209					ENSMUSG00000006731	11.6164	12.3611	12.331	11.9343	11.9717
ENSG00000087266	12.2431	12.1126	12.0577	12.1993	12.2494					ENSMUSG00000034252	13.0936	11.2809	11.2264	12.0423	12.5585
ENSG00000197976	12.2071	12.059	11.9659	12.1891	12.1989					ENSMUSG00000050272	12.0319	12.0142	11.9909	12.0611	12.1026
ENSG00000066279	11.6838	12.367	12.4289	11.6348	11.6269					ENSMUSG00000021814	12.6122	11.6499	11.6586	11.9233	12.3551
ENSG00000165025	12.2752	11.5822	11.6426	12.3284	12.2399					ENSMUSG00000043535	12.5028	11.7461	11.7423	12.0115	12.1937
ENSG00000110665	12.8854	11.6823	11.6031	12.8417	12.9504					ENSMUSG00000038612	12.4288	11.7666	11.7203	11.9864	12.2931
ENSG00000137501	12.2447	11.9642	11.9356	12.2336	12.2182					ENSMUSG00000032580	12.4972	11.65	11.5291	12.1297	12.3829
ENSG00000157873	12.1216	12.0368	11.8759	12.1682	12.213					ENSMUSG00000002699	12.3987	11.6371	11.6493	12.2082	12.2935
ENSG00000198743	11.9952	11.6981	11.7691	11.9288	11.9346					ENSMUSG00000031093	12.7245	11.5816	11.5179	12.0465	12.3153
ENSG00000130303	12.0391	12.1374	12.1638	12.061	11.9922					ENSMUSG00000032322	12.5239	11.7849	11.7134	11.8952	12.268
ENSG00000172794	12.5778	12.0412	11.964	12.5568	12.5877					ENSMUSG00000020190	10.95	13.0568	13.0219	11.8687	11.2846
ENSG00000088247	11.8097	12.0134	12.0301	11.9123	11.7722					ENSMUSG00000047735	12.9017	11.3939	11.2743	12.1053	12.5046
ENSG00000169896	12.5449	12.21	12.1589	12.5028	12.5139					ENSMUSG00000026737	12.1627	11.7272	11.6606	12.2132	12.3923
ENSG00000128989	11.7919	12.0344	12.0729	11.8521	11.7931					ENSMUSG00000028034	12.4655	11.7019	11.6186	12.0746	12.2947
ENSG00000164543	12.1813	11.8635	11.904	12.2625	12.1581					ENSMUSG00000031010	12.329	11.7616	11.7567	12.0541	12.2377
ENSG00000101347	12.1661	12.1382	12.0785	12.2426	12.0936					ENSMUSG00000063229	12.1288	12.3153	12.306	11.6937	11.6884
ENSG00000130255	12.0463	11.7648	11.8019	12.0045	12.0273					ENSMUSG00000040731	11.582	12.4115	12.3756	11.9249	11.8337
ENSG00000103326	11.803	12.0831	12.161	11.8109	11.8539					ENSMUSG00000028809	12.3456	11.6933	11.6379	12.1941	12.2495
ENSG00000135077	11.6822	11.8726	11.9369	11.7388	11.6818					ENSMUSG00000022781	11.8357	11.9941	11.9901	12.1643	12.1095
ENSG00000104894	12.3635	12.1123	12.0477	12.4204	12.3931					ENSMUSG00000025085	12.0247	11.9967	11.8848	12.0796	12.105
ENSG00000182054	11.7448	12.2345	12.2204	11.8349	11.7338					ENSMUSG00000048578	11.6155	12.3274	12.2985	12.0315	11.8022
ENSG00000163527	11.884	11.9813	11.9992	11.9091	11.8694					ENSMUSG00000022403	12.8192	11.5311	11.4541	12.0176	12.241
ENSG00000147251	11.9438	11.8801	11.9336	12.0583	11.9345					ENSMUSG00000018567	11.209	12.5331	12.5101	12.1749	11.6342
ENSG00000141556	12.0581	11.5293	11.5796	12.0419	12.1103					ENSMUSG00000021108	11.6347	12.2465	12.2224	12.0544	11.9028
ENSG00000179010	12.0207	11.841	11.8437	12.0905	11.9803					ENSMUSG00000070327	12.0642	12.0504	12.0639	11.9533	11.9243
ENSG00000211772	11.9935	11.889	11.8276	12.0264	12.039					ENSMUSG00000036478	11.5334	12.5658	12.5528	11.7911	11.608
ENSG00000021762	12.4368	11.8914	11.872	12.3634	12.423					ENSMUSG00000003644	11.0141	12.5996	12.582	12.2249	11.6157
ENSG00000186470	12.4833	11.5639	11.5231	12.5216	12.5071					ENSMUSG00000079298	12.1241	11.7932	11.7671	12.1471	12.1962
ENSG00000101152	11.9754	11.8492	11.7983	12.1356	12.0072					ENSMUSG00000032199	13.0942	11.3426	11.3288	11.9235	12.3316
ENSG00000099308	12.1518	11.9633	11.9587	12.0768	12.1057					ENSMUSG00000028868	12.1193	12.1255	12.0796	11.8748	11.8201
ENSG00000035664	11.914	12.1668	12.0453	11.8734	11.951					ENSMUSG00000001248	11.3586	12.4998	12.423	12.0689	11.6626
ENSG00000140563	12.1247	11.8058	11.8184	12.1539	12.1123					ENSMUSG00000021453	11.5233	12.3176	12.3027	11.9439	11.9225
ENSG00000188486	11.3238	12.4186	12.4485	11.3785	11.3143					ENSMUSG00000021990	11.9964	11.9647	11.9597	11.9751	12.1141
ENSG00000147677	12.0091	11.8239	11.8336	12.1361	12.0486					ENSMUSG00000021488	12.0736	11.9856	11.93	12.0449	11.9734
ENSG00000162894	12.5729	12.0454	12.004	12.6336	12.5632					ENSMUSG00000027381	11.799	12.2594	12.2753	11.8465	11.7923
ENSG00000241973	12.0454	11.8437	11.8603	11.9971	12.0444					ENSMUSG00000073494	12.5325	11.4697	11.3866	12.1695	12.4101
ENSG00000101608	11.9	11.7838	11.8889	11.9026	11.8702					ENSMUSG00000022092	12.3398	11.7397	11.7172	11.9966	12.1749
ENSG00000171634	12.0313	11.8168	11.8477	12.0553	11.96					ENSMUSG00000022234	11.9441	11.9779	11.9686	12.0652	12.0095
ENSG00000145425	12.0218	11.6465	11.6818	12.0981	11.9239					ENSMUSG00000034163	12.7231	11.5668	11.4362	11.9591	12.2513
ENSG00000141506	12.0653	11.9051	11.8528	12.0165	12.0262					ENSMUSG00000025234	12.6476	11.4893	11.4193	11.9784	12.38
ENSG00000177728	11.9734	11.9441	11.8484	11.9843	12.0144					ENSMUSG00000034908	11.2465	12.457	12.4504	12.1257	11.6272
ENSG00000211456	11.7878	12.1305	12.1329	11.8214	11.7619					ENSMUSG00000031311	13.1421	11.0895	11.0003	11.9155	12.7589
ENSG00000186174	12.2014	11.7878	11.8069	12.2738	12.2494					ENSMUSG00000053477	12.6841	11.5918	11.4699	11.9309	12.1932
ENSG00000153563	12.0892	11.9251	11.97	12.1315	12.0519					ENSMUSG00000002147	11.5183	12.279	12.3095	12.0287	11.7303
ENSG00000141458	11.9439	11.8488	11.8625	12.0225	11.9682					ENSMUSG00000030165	12.5617	11.6171	11.4833	12.0059	12.1956
ENSG00000099995	11.9439	11.8355	11.8396	12.0196	11.9196					ENSMUSG00000039202	11.8522	12.0814	12.0446	12.0025	11.8664
ENSG00000129353	12.1765	11.991	11.9758	12.2623	12.204					ENSMUSG00000042613	11.5395	12.3397	12.3215	11.8538	11.7835
ENSG00000159069	12.0505	11.9018	11.9065	12.1122	12.0788					ENSMUSG00000024413	11.8296	12.0178	11.9954	12.0777	11.9058
ENSG00000147416	11.8757	11.7732	11.7214	11.9277	11.8145					ENSMUSG00000029528	11.1046	12.5847	12.538	12.0391	11.5493
ENSG00000172809	11.9489	11.6585	11.7389	11.967	11.899					ENSMUSG00000026970	12.4144	11.6275	11.5372	12.0021	12.2295
ENSG00000073849	12.1077	11.7832	11.8361	12.2008	12.0942					ENSMUSG00000006932	11.0544	12.5465	12.507	12.0446	11.6362
ENSG00000105483	11.9154	12.1297	12.0823	11.8452	11.9731					ENSMUSG00000036990	12.4939	11.6219	11.5501	11.9934	12.1289
ENSG00000128284	11.8185	12.0693	12.0381	11.8334	11.8478					ENSMUSG00000027288	12.4464	11.577	11.5942	11.9791	12.1873
ENSG00000117616	12.1444	11.9716	11.8808	12.1673	12.1962					ENSMUSG00000042428	11.361	12.3974	12.3665	11.9873	11.6686
ENSG00000135387	11.7304	11.9008	11.8359	11.8181	11.6746					ENSMUSG00000029465	12.0095	11.8412	11.853	12.0639	11.9905
ENSG00000038274	11.9377	11.8123	11.8534	12.0349	11.9081					ENSMUSG00000019843	12.247	11.8456	11.8514	11.7543	12.0387
ENSG00000092201	11.6371	11.9244	11.9159	11.7011	11.66					ENSMUSG00000085438	12.2185	11.7223	11.6299	12.0441	12.1151
ENSG00000117724	11.5147	12.1937	12.2443	11.5655	11.5238					ENSMUSG00000001472	11.6565	12.2172	12.2267	11.8704	11.7543
ENSG00000132646	11.1717	12.542	12.5633	11.2481	11.1224					ENSMUSG00000094483	12.2036	11.8033	11.7348	11.9029	12.0797
ENSG00000134186	11.9506	11.8971	11.712	12.0119	12.0081					ENSMUSG00000020400	11.5443	12.0716	12.0732	12.1119	11.9148
ENSG00000154473	11.7947	11.9409	11.9749	11.7516	11.7093					ENSMUSG00000043131	11.6693	12.15	12.114	11.9811	11.7972
ENSG00000163131	11.9932	11.8267	11.879	12.0734	11.9484					ENSMUSG00000028248	12.8933	11.3371	11.1774	11.9444	12.3494
ENSG00000122565	11.6739	11.8519	11.8804	11.7592	11.5918					ENSMUSG00000037400	12.4506	11.4657	11.4106	12.0362	12.338
ENSG00000108256	11.9417	11.8482	11.7972	11.9484	11.9272					ENSMUSG00000058835	12.5999	11.4173	11.3614	11.9933	12.3288
ENSG00000197157	11.8676	11.6075	11.6506	11.9021	11.8764					ENSMUSG00000052397	12.1735	11.5985	11.5854	11.9989	12.341
ENSG00000171314	11.4398	11.9518	11.9769	11.4714	11.4256					ENSMUSG00000027423	12.0693	11.8494	11.8162	11.9758	11.9736
ENSG00000154217	11.8443	11.5982	11.6725	11.9775	11.8555					ENSMUSG00000025369	12.209	11.6048	11.5922	12.0699	12.2058
ENSG00000196367	12.0353	11.6639	11.86	11.8959	11.8979					ENSMUSG00000020075	12.2812	11.6415	11.6644	11.9587	12.1341
ENSG00000160219	11.9069	12.183	12.0689	11.9884	11.9289					ENSMUSG00000024048	11.7912	11.8395	11.8252	12.1336	12.0732
ENSG00000082898	11.5661	11.9197	11.9151	11.6375	11.5288					ENSMUSG00000024222	11.8468	12.0471	12.0431	11.873	11.8498
ENSG00000136878	11.725	11.9528	11.9306	11.7804	11.7044					ENSMUSG00000071655	12.7416	11.3275	11.3424	11.8192	12.4259
ENSG00000205268	11.8341	11.7406	11.68	11.8423	11.8703					ENSMUSG00000035311	12.4806	11.5515	11.4781	11.9192	12.2172
ENSG00000105851	11.9775	11.8267	11.8213	12.1141	11.947					ENSMUSG00000030654	11.9813	12.0011	11.9767	11.7944	11.8706
ENSG00000138378	11.9167	11.7581	11.7215	11.9698	11.9481					ENSMUSG00000019923	12.6663	11.3651	11.3117	11.9864	12.2908
ENSG00000105953	11.4304	11.744	11.7847	11.5545	11.4463					ENSMUSG00000042284	12.3304	11.6164	11.5297	11.9659	12.1613
ENSG00000179295	11.6628	11.7858	11.8505	11.6805	11.6607					ENSMUSG00000037111	12.2307	11.7398	11.6546	11.9036	12.0742
ENSG00000182179	12.104	12.0289	11.8392	12.102	12.2121					ENSMUSG00000028234	12.2947	11.8553	11.9344	11.4185	12.0912
ENSG00000101082	11.731	11.8589	11.88	11.8003	11.7239					ENSMUSG00000054509	11.9075	11.7973	11.7609	12.0134	12.1147
ENSG00000156976	11.9458	11.909	11.8372	12.0043	12.0329					ENSMUSG00000026003	12.0859	11.6689	11.6823	11.9682	12.1854
ENSG00000149499	11.9826	11.7607	11.6935	11.9751	12.0282					ENSMUSG00000030232	12.3935	11.6298	11.6334	11.8064	12.1274
ENSG00000183741	11.693	11.7645	11.7933	11.7774	11.6605					ENSMUSG00000028599	11.4579	12.3228	12.3021	11.8796	11.6173
ENSG00000104408	11.9895	11.7118	11.6824	12.0332	11.9407					ENSMUSG00000024359	11.8222	11.8427	11.8877	11.9374	12.0894
ENSG00000140497	11.5204	11.9111	11.8414	11.5918	11.5557					ENSMUSG00000015133	11.3462	12.4048	12.3386	11.9463	11.5432
ENSG00000104805	11.604	11.9473	11.9785	11.7059	11.5686					ENSMUSG00000039844	11.118	12.552	12.571	11.8486	11.4838
ENSG00000074755	12.0615	11.7035	11.892	11.977	11.9484					ENSMUSG00000033499	12.2613	11.6417	11.6021	11.9497	12.1133
ENSG00000157637	11.8913	11.7517	11.7483	11.8904	11.9267					ENSMUSG00000037646	12.3518	11.6161	11.5338	11.9794	12.0761
ENSG00000178996	11.9039	11.7939	11.9129	12.0126	11.9326					ENSMUSG00000054611	12.0926	11.7406	11.6939	11.9688	12.0588
ENSG00000173193	11.8284	12.0074	12.1006	11.751	11.7657					ENSMUSG00000041408	12.207	11.4825	11.4579	12.0213	12.38
ENSG00000141551	11.9103	11.7748	11.7066	11.8391	11.8817					ENSMUSG00000020917	11.3261	12.3286	12.2832	11.9441	11.6492
ENSG00000169180	11.9226	11.6649	11.6776	11.9556	11.9169					ENSMUSG00000028413	11.7583	12.0889	12.0833	11.8113	11.7823
ENSG00000115977	11.987	11.6302	11.7454	11.8575	11.8988					ENSMUSG00000062006	11.7039	11.8822	11.8912	12.1489	11.871
ENSG00000118971	11.7666	11.8218	11.7826	11.8695	11.8347					ENSMUSG00000022185	11.9975	11.9741	11.9003	11.7783	11.8321
ENSG00000159377	11.6275	11.708	11.7584	11.6851	11.6652					ENSMUSG00000034243	12.4973	11.4539	11.4078	11.9149	12.2009
ENSG00000083168	11.9235	11.7124	11.7965	11.9748	11.8913					ENSMUSG00000042699	12.3521	11.5703	11.5172	11.8879	12.1305
ENSG00000145901	11.6766	11.9422	11.8551	11.7473	11.6331					ENSMUSG00000024066	11.4297	12.162	12.1	12.0426	11.7025
ENSG00000092010	11.7717	11.9458	11.8992	11.848	11.6722					ENSMUSG00000024811	12.0963	11.7028	11.7517	11.9023	11.9796
ENSG00000189319	11.6694	11.5785	11.5728	11.7315	11.7214					ENSMUSG00000020530	12.3375	11.5523	11.4938	11.8974	12.1422
ENSG00000134684	11.5844	11.8011	11.7721	11.6808	11.596					ENSMUSG00000040761	11.755	11.9173	11.892	11.9363	11.9023
ENSG00000163191	11.2924	11.6823	11.666	11.3191	11.2867					ENSMUSG00000037242	11.7645	12.0567	12.0059	11.8056	11.7689
ENSG00000175550	11.6848	11.8419	11.8236	11.7322	11.7088					ENSMUSG00000025780	11.9486	11.7869	11.7162	11.9737	11.971
ENSG00000150637	11.8319	11.7929	11.7857	11.8273	11.789					ENSMUSG00000047180	11.3752	12.302	12.3289	11.741	11.6386
ENSG00000139718	11.8707	11.7085	11.6988	11.8948	11.8656					ENSMUSG00000050921	12.716	11.1611	11.0962	12.0295	12.3813
ENSG00000112697	11.6571	11.9318	12.0415	11.7954	11.6519					ENSMUSG00000039168	12.1644	11.6919	11.6716	11.9241	11.9195
ENSG00000164190	11.9595	11.6513	11.7621	11.9067	11.8653					ENSMUSG00000016541	11.96	11.7192	11.7136	12.0009	11.9753
ENSG00000127184	11.8052	11.5914	11.6617	11.7551	11.7404					ENSMUSG00000007850	12.5455	11.3088	11.1797	11.9981	12.3316
ENSG00000160305	11.9903	12.1268	12.0691	11.818	11.8869					ENSMUSG00000037062	12.3998	11.3726	11.2979	12.0978	12.1933
ENSG00000196961	11.6882	11.9599	11.8996	11.729	11.7271					ENSMUSG00000031309	12.4066	11.3696	11.3385	12.0252	12.2176
ENSG00000272391	11.7774	11.6624	11.6709	11.8592	11.8081					ENSMUSG00000032479	11.9379	11.7614	11.6867	11.9313	12.0337
ENSG00000105968	11.5101	11.8541	11.8923	11.5708	11.4972					ENSMUSG00000028245	11.7871	11.776	11.7201	12.0068	12.0469
ENSG00000084070	11.5914	11.766	11.7921	11.6927	11.5705					ENSMUSG00000059498	11.8424	11.7161	11.7086	11.9975	12.0581
ENSG00000197872	11.7897	11.7268	11.6755	11.8844	11.7177					ENSMUSG00000025613	12.1272	11.5449	11.5595	11.88	12.2067
ENSG00000175166	11.4778	11.7146	11.6511	11.5418	11.4621					ENSMUSG00000002052	11.9066	11.7087	11.6943	11.9336	12.0746
ENSG00000108798	11.4188	12.0445	12.0476	11.5561	11.527					ENSMUSG00000038056	12.2275	11.5594	11.5229	11.9526	12.0552
ENSG00000173575	11.8978	11.6349	11.604	11.8339	11.8982					ENSMUSG00000004364	12.6566	11.1892	11.1363	11.9568	12.3786
ENSG00000157540	11.8109	11.6611	11.6256	11.822	11.7572					ENSMUSG00000026626	11.8134	11.8006	11.775	11.9103	12.0091
ENSG00000099797	11.5477	11.9631	11.9547	11.5639	11.5419					ENSMUSG00000040242	12.7794	11.1323	11.1004	11.9351	12.358
ENSG00000132341	11.3638	11.7114	11.6932	11.4008	11.2851					ENSMUSG00000030779	12.781	11.1031	11.0434	11.9603	12.4102
ENSG00000205744	11.9173	11.8277	11.7129	11.9453	11.9701					ENSMUSG00000033487	12.6321	11.3099	11.225	11.9381	12.1707
ENSG00000100380	11.6486	11.5713	11.5166	11.7236	11.6663					ENSMUSG00000038128	12.3499	11.4498	11.3792	11.9299	12.1526
ENSG00000113648	11.4814	11.8129	11.7841	11.5406	11.4439					ENSMUSG00000041560	11.2112	12.1746	12.2062	12.0003	11.663
ENSG00000113368	11.0862	11.9248	12.0347	11.2524	11.2543					ENSMUSG00000020437	11.0873	12.3845	12.3327	11.8971	11.5503
ENSG00000079459	11.5968	11.5252	11.4883	11.6344	11.5479					ENSMUSG00000037236	12.5276	11.2893	11.239	11.9197	12.2373
ENSG00000113013	11.5323	11.6968	11.7242	11.5861	11.5368					ENSMUSG00000038976	12.0526	11.7288	11.7791	11.6701	11.9712
ENSG00000182446	11.5164	11.8414	11.7737	11.5287	11.4947					ENSMUSG00000037533	12.1228	11.6323	11.5382	11.9154	11.9885
ENSG00000127334	12.0851	11.5592	11.6519	12.0926	12.0256					ENSMUSG00000006740	12.7175	11.2527	11.2583	11.8158	12.1441
ENSG00000142227	11.5448	11.7288	11.7189	11.5272	11.4752					ENSMUSG00000021111	12.1922	11.4856	11.3964	11.9181	12.1881
ENSG00000116473	11.5577	11.6379	11.7557	11.6131	11.5917					ENSMUSG00000027630	12.1733	11.6738	11.6221	11.8425	11.8643
ENSG00000196914	11.5232	11.9806	12.1133	11.5014	11.4447					ENSMUSG00000053754	11.8198	11.8067	11.797	11.8205	11.9301
ENSG00000213741	11.7446	11.3096	11.5139	11.6718	11.7518					ENSMUSG00000028936	11.6843	11.9257	11.9355	11.7599	11.8675
ENSG00000150093	11.7253	11.4601	11.5085	11.8775	11.7711					ENSMUSG00000000915	11.234	12.2696	12.2361	11.8014	11.6285
ENSG00000139278	11.9493	11.52	11.4912	12.0631	11.9749					ENSMUSG00000050075	12.1919	11.4371	11.4129	11.9561	12.1365
ENSG00000013810	11.2975	12.1146	12.1022	11.3491	11.3251					ENSMUSG00000044791	12.4542	11.2809	11.2324	11.913	12.2426
ENSG00000152784	11.4201	12.0017	11.8412	11.4059	11.4168					ENSMUSG00000021196	11.4165	12.0356	11.9825	11.9225	11.7605
ENSG00000152270	11.7816	11.4665	11.5536	11.7459	11.7006					ENSMUSG00000022584	11.4404	11.6652	11.7678	12.3365	11.8862
ENSG00000135679	11.3228	12.3049	12.3664	11.3778	11.4285					ENSMUSG00000000787	12.3505	11.3722	11.2935	11.897	12.1793
ENSG00000107223	11.511	11.6242	11.6561	11.6788	11.5586					ENSMUSG00000035152	11.545	12.0138	12.0348	11.8514	11.6474
ENSG00000138166	11.3556	11.8206	11.8557	11.4227	11.4312					ENSMUSG00000037470	11.9535	11.7311	11.6646	11.8685	11.864
ENSG00000108523	11.5989	11.8667	11.8509	11.5734	11.5847					ENSMUSG00000058446	12.1172	11.5717	11.5464	11.7905	12.0548
ENSG00000160007	11.8582	11.5409	11.5528	11.9229	11.786					ENSMUSG00000063511	11.4117	12.2354	12.0683	11.7997	11.5317
ENSG00000169583	12.2251	11.8169	11.8952	12.3201	12.3155					ENSMUSG00000031557	11.6255	11.9395	11.9185	11.83	11.7249
ENSG00000100353	11.76	11.5638	11.5686	11.8609	11.796					ENSMUSG00000064262	12.1424	11.5036	11.4231	11.8461	12.1216
ENSG00000160613	11.9177	11.656	11.6615	11.7697	11.8831					ENSMUSG00000034610	12.9034	10.9893	10.9837	11.8269	12.3242
ENSG00000186591	11.8333	11.6136	11.7344	11.9112	11.8643					ENSMUSG00000024853	11.6116	11.8435	11.8222	11.8819	11.8549
ENSG00000153201	11.7527	11.5363	11.6189	11.7378	11.6834					ENSMUSG00000066621	10.8355	12.5963	12.552	11.8055	11.2204
ENSG00000131149	11.8695	11.5756	11.5764	11.824	11.8271					ENSMUSG00000033047	12.0804	11.5988	11.5921	11.8705	11.8663
ENSG00000163754	11.2387	11.9698	11.9593	11.4147	11.287					ENSMUSG00000029570	11.1107	12.4422	12.3897	11.6081	11.4543
ENSG00000163931	11.5023	11.3037	11.4105	11.5804	11.4477					ENSMUSG00000033671	12.4317	11.2754	11.2949	11.8243	12.1747
ENSG00000153944	11.6313	11.5355	11.5519	11.6133	11.7195					ENSMUSG00000030560	12.1903	11.5115	11.4679	11.8584	11.9622
ENSG00000255302	11.7304	11.6396	11.6319	11.7788	11.6644					ENSMUSG00000030091	10.8642	12.5457	12.4954	11.8381	11.2391
ENSG00000139645	11.4638	11.6441	11.6152	11.5264	11.4851					ENSMUSG00000026083	12.539	11.1142	11.1146	11.8544	12.3578
ENSG00000105401	11.6011	11.6825	11.6648	11.5852	11.5465					ENSMUSG00000026341	11.9089	11.8987	11.8806	11.6374	11.6489
ENSG00000172932	11.8048	11.6364	11.5847	11.6958	11.8318					ENSMUSG00000073409	11.1879	12.2899	12.2737	11.8377	11.3767
ENSG00000057657	11.7076	11.7867	11.7779	11.6255	11.6277					ENSMUSG00000006498	11.5661	11.963	11.977	11.8348	11.6033
ENSG00000114982	11.7781	11.6095	11.6311	11.764	11.7146					ENSMUSG00000022285	12.2631	11.2353	11.2271	11.8973	12.3115
ENSG00000100647	11.5276	11.7857	11.7656	11.5642	11.4824					ENSMUSG00000040054	11.7607	11.8853	11.8426	11.7844	11.644
ENSG00000158717	12.0234	11.4527	11.4065	12.0241	12.151					ENSMUSG00000027200	11.8399	11.6661	11.572	11.9184	11.9171
ENSG00000005893	11.457	11.6895	11.7714	11.5654	11.4473					ENSMUSG00000051223	12.2115	11.5969	11.5537	11.704	11.8455
ENSG00000115419	11.663	11.5407	11.5731	11.6962	11.6569					ENSMUSG00000030213	12.3017	11.3467	11.2697	11.8776	12.102
ENSG00000185905	11.7766	11.6283	11.6682	11.8622	11.8065					ENSMUSG00000003316	11.5701	11.8897	11.8774	11.7552	11.8044
ENSG00000117394	11.4623	11.5609	11.6096	11.5262	11.4618					ENSMUSG00000037815	11.9431	11.5537	11.5457	11.9068	11.9474
ENSG00000115464	11.924	11.4987	11.6625	11.7708	11.8618					ENSMUSG00000017843	12.3175	11.3968	11.4017	11.7869	11.9922
ENSG00000100796	11.5647	11.7129	11.7281	11.6639	11.5477					ENSMUSG00000033016	11.4859	11.9112	11.9045	11.9535	11.6357
ENSG00000143772	11.8467	11.7055	11.7174	11.8736	11.8128					ENSMUSG00000040430	12.0388	11.5801	11.5856	11.7653	11.9142
ENSG00000091490	11.6634	11.8221	11.8282	11.7401	11.671					ENSMUSG00000032093	13.3019	10.8943	10.8624	11.5811	12.2316
ENSG00000119638	11.6913	11.6536	11.562	11.7131	11.7477					ENSMUSG00000042133	13.293	10.7433	10.6449	11.7231	12.4632
ENSG00000106263	11.21	12.0042	12.032	11.2822	11.2752					ENSMUSG00000112023	12.2542	11.5559	11.3837	11.7576	11.9002
ENSG00000119383	11.3881	11.712	11.6795	11.5236	11.4332					ENSMUSG00000037419	11.6499	11.9855	11.9316	11.6854	11.5903
ENSG00000079432	11.5126	11.6858	11.6909	11.5465	11.5671					ENSMUSG00000052707	12.1767	11.5398	11.4703	11.6998	11.9536
ENSG00000085224	11.7997	11.6029	11.683	11.8277	11.7588					ENSMUSG00000020463	12.3738	11.2408	11.1807	11.8875	12.1486
ENSG00000106153	11.3673	11.6076	11.6712	11.4402	11.2868					ENSMUSG00000063358	12.1337	11.6771	11.5864	11.6496	11.7829
ENSG00000088325	11.0749	11.9345	12.0058	11.1117	11.0593					ENSMUSG00000024140	11.5567	11.7779	11.7334	11.8796	11.8813
ENSG00000135269	11.7143	11.5855	11.6484	11.8099	11.6457					ENSMUSG00000035011	11.8534	11.9431	11.9282	11.4588	11.6431
ENSG00000179841	11.3195	11.7755	11.872	11.4523	11.2838					ENSMUSG00000044533	11.0495	12.0025	11.9867	11.8963	11.8848
ENSG00000100060	11.8395	11.4857	11.4334	11.9019	11.8236					ENSMUSG00000024789	12.2073	11.3757	11.3104	11.8423	12.0526
ENSG00000073578	11.4558	11.5784	11.7388	11.5016	11.4347					ENSMUSG00000050379	12.4473	11.1209	11.1136	11.8531	12.2364
ENSG00000160410	11.5449	11.7424	11.7419	11.6841	11.6138					ENSMUSG00000040128	12.3087	11.3645	11.3414	11.6983	12.0497
ENSG00000138757	11.6077	11.3835	11.458	11.6553	11.58					ENSMUSG00000040407	12.7879	11.1356	11.1054	11.6966	12.0319
ENSG00000128159	11.8274	11.5981	11.5426	11.7653	11.8505					ENSMUSG00000021413	12.6821	11.1145	11.0119	11.7527	12.1947
ENSG00000071054	11.5066	11.702	11.747	11.4837	11.5036					ENSMUSG00000032116	11.8047	11.6907	11.6189	11.8314	11.8084
ENSG00000158470	11.3184	11.6912	11.7059	11.444	11.2494					ENSMUSG00000003746	12.1412	11.5106	11.4885	11.7327	11.877
ENSG00000161791	11.7563	11.519	11.5124	11.8025	11.8097					ENSMUSG00000031133	12.0608	11.3899	11.3956	11.8937	11.9672
ENSG00000136451	11.6831	11.5594	11.5983	11.8255	11.6626					ENSMUSG00000056537	12.0593	11.3714	11.3433	11.9743	11.9504
ENSG00000166783	11.7632	11.5659	11.5612	11.7325	11.7586					ENSMUSG00000029135	11.0434	12.2902	12.2627	11.6868	11.395
ENSG00000077238	11.3571	11.7672	11.6884	11.4344	11.4147					ENSMUSG00000021242	11.0029	12.2284	12.2398	11.688	11.5158
ENSG00000109046	11.5016	11.8906	11.8119	11.4599	11.5945					ENSMUSG00000037331	11.8754	11.767	11.7431	11.662	11.6131
ENSG00000108582	11.3812	11.4256	11.6007	11.4132	11.347					ENSMUSG00000036644	11.3079	11.9553	11.8903	11.8181	11.6641
ENSG00000126461	11.411	11.644	11.5891	11.5634	11.4356					ENSMUSG00000024360	12.3201	11.2719	11.2368	11.7702	12.0259
ENSG00000028528	11.6124	11.5563	11.5296	11.7022	11.6366					ENSMUSG00000033943	12.283	11.2482	11.2613	11.7523	12.0766
ENSG00000174437	11.4405	11.5164	11.5573	11.3871	11.3264					ENSMUSG00000040659	11.4523	11.9333	11.8941	11.6432	11.6832
ENSG00000170248	11.6592	11.4681	11.4139	11.6758	11.649					ENSMUSG00000006169	12.5132	11.2262	11.2003	11.6548	12.0097
ENSG00000276070	11.1987	12.7075	12.6767	11.2308	11.1887					ENSMUSG00000021549	12.5143	11.1355	11.0636	11.7305	12.1398
ENSG00000197930	11.3746	11.5818	11.6125	11.4787	11.3425					ENSMUSG00000034724	12.5952	11.0546	10.9633	11.8449	12.1233
ENSG00000179918	11.3004	11.5005	11.4915	11.408	11.3366					ENSMUSG00000033161	11.0487	12.2878	12.2663	11.6683	11.3091
ENSG00000167543	11.8563	11.5823	11.5138	11.8297	11.9206					ENSMUSG00000029777	11.7682	11.7155	11.6731	11.6957	11.717
ENSG00000038219	11.7715	11.3676	11.4823	11.7466	11.7065					ENSMUSG00000036526	11.4587	11.8296	11.7761	11.8542	11.6318
ENSG00000084676	11.3925	11.4776	11.5279	11.4825	11.4295					ENSMUSG00000041642	11.1907	12.0998	12.0328	11.7235	11.4701
ENSG00000032444	11.4793	11.5799	11.6591	11.5171	11.5161					ENSMUSG00000050721	10.6143	12.4325	12.3971	11.7871	11.267
ENSG00000152558	11.484	11.8011	11.88	11.6501	11.4908					ENSMUSG00000002812	11.2189	11.8875	11.8903	11.8655	11.6326
ENSG00000084652	11.3861	11.6271	11.5834	11.3996	11.3994					ENSMUSG00000039361	12.1114	11.3421	11.2367	11.8427	11.9615
ENSG00000275052	11.6385	11.4644	11.4982	11.7058	11.5731					ENSMUSG00000051735	10.8525	12.2719	12.2179	11.74	11.4062
ENSG00000198563	11.4689	11.9311	11.6321	11.489	11.6123					ENSMUSG00000004264	11.9772	11.5581	11.5507	11.5756	11.8219
ENSG00000160218	11.7302	11.5784	11.6202	11.7118	11.703					ENSMUSG00000021374	12.0624	11.473	11.3955	11.7386	11.8097
ENSG00000168010	11.628	11.9451	11.7747	11.4733	11.663					ENSMUSG00000047888	12.0504	11.5665	11.556	11.6326	11.6588
ENSG00000029363	11.5976	11.4994	11.4918	11.6359	11.5776					ENSMUSG00000028341	12.0776	11.511	11.4632	11.6763	11.736
ENSG00000047315	11.5154	11.4651	11.5141	11.6032	11.5595					ENSMUSG00000032020	11.5777	11.8681	11.8281	11.678	11.4953
ENSG00000107854	11.6159	11.521	11.5331	11.7227	11.6239					ENSMUSG00000022201	12.7471	10.9617	10.9002	11.7037	12.1344
ENSG00000135439	11.592	11.5204	11.4848	11.6604	11.6139					ENSMUSG00000021728	12.1471	11.2848	11.2413	11.7142	12.0463
ENSG00000118705	11.3362	11.4804	11.4245	11.4059	11.2952					ENSMUSG00000049659	11.7827	11.5018	11.4185	11.7875	11.9204
ENSG00000134900	11.6542	11.5189	11.4822	11.7063	11.6842					ENSMUSG00000033880	11.7461	11.6475	11.6431	11.6388	11.7336
ENSG00000169221	11.4418	11.6683	11.6695	11.4739	11.3997					ENSMUSG00000060216	11.3043	11.8885	11.8898	11.8329	11.4863
ENSG00000181555	11.7446	11.4021	11.4289	11.7259	11.8095					ENSMUSG00000034595	11.4306	12.1055	12.0598	11.381	11.4239
ENSG00000114942	11.5758	11.2826	11.2607	11.6255	11.5357					ENSMUSG00000020198	11.6305	11.8015	11.7553	11.6619	11.5496
ENSG00000111540	11.6257	11.5337	11.4766	11.6161	11.5023					ENSMUSG00000025558	11.7865	11.5229	11.4208	11.8094	11.8524
ENSG00000093000	11.4152	11.6069	11.6551	11.3969	11.3093					ENSMUSG00000031818	11.0478	11.9993	12.0303	11.8386	11.473
ENSG00000197956	11.1895	11.8187	11.7774	11.1097	11.1433					ENSMUSG00000016554	11.4122	11.7593	11.8407	11.8091	11.5378
ENSG00000163399	11.257	11.7129	11.7954	11.3268	11.1865					ENSMUSG00000021957	11.0644	12.0561	12.0542	11.8213	11.3525
ENSG00000067955	11.3574	11.6624	11.712	11.4796	11.4022					ENSMUSG00000034269	11.9024	11.4805	11.4199	11.7573	11.7871
ENSG00000078618	11.4185	11.6366	11.5498	11.4264	11.4622					ENSMUSG00000004207	10.6572	12.3422	12.3618	11.7398	11.244
ENSG00000100427	12.0939	10.8642	10.799	12.1956	12.0476					ENSMUSG00000015214	12.3053	11.358	11.2509	11.6515	11.7714
ENSG00000188229	10.9884	11.8192	11.8231	11.0976	10.9938					ENSMUSG00000036333	11.5375	11.5957	11.5167	11.7796	11.897
ENSG00000105993	11.3816	11.5466	11.5253	11.4944	11.3713					ENSMUSG00000024308	10.7535	12.3305	12.3376	11.6195	11.2788
ENSG00000196323	11.64	11.4968	11.5801	11.6663	11.6195					ENSMUSG00000024900	11.5169	11.7948	11.7405	11.6957	11.5692
ENSG00000141503	11.4249	11.8412	11.8238	11.4956	11.5139					ENSMUSG00000000001	11.7655	11.5457	11.5564	11.6579	11.7902
ENSG00000115904	11.4996	11.3908	11.4201	11.4387	11.4595					ENSMUSG00000024070	11.9462	11.3628	11.3275	11.7145	11.9612
ENSG00000112118	11.0484	11.7116	11.7813	11.0847	11.037					ENSMUSG00000078671	12.1043	11.3055	11.3275	11.5892	11.9764
ENSG00000090615	11.4354	11.3784	11.3618	11.442	11.5091					ENSMUSG00000003161	11.9868	11.2784	11.3014	11.7541	11.9801
ENSG00000197912	11.6319	11.4087	11.3986	11.5664	11.682					ENSMUSG00000019810	12.1236	11.4672	11.4268	11.5657	11.7106
ENSG00000101577	11.6604	11.4803	11.4469	11.6732	11.5822					ENSMUSG00000020074	12.5472	10.9451	10.8923	11.6946	12.1993
ENSG00000175309	11.8331	11.4465	11.3958	11.8038	11.9436					ENSMUSG00000055436	12.7223	10.9487	10.85	11.6865	12.0578
ENSG00000173230	11.6108	11.3513	11.4203	11.6559	11.5977					ENSMUSG00000056290	12.547	11.2331	11.2088	11.4599	11.8118
ENSG00000124767	11.1527	11.4518	11.4852	11.2636	11.1334					ENSMUSG00000038467	11.5115	11.6437	11.668	11.7383	11.6943
ENSG00000176619	11.0283	11.6463	11.639	11.083	11.129					ENSMUSG00000041297	12.4198	11.2242	11.1477	11.5479	11.9044
ENSG00000240065	11.398	11.7525	11.7251	11.4614	11.4438					ENSMUSG00000019820	11.9313	11.4023	11.4708	11.675	11.762
ENSG00000164307	11.752	11.4605	11.4358	11.7735	11.779					ENSMUSG00000024725	11.8122	11.5659	11.5799	11.511	11.7658
ENSG00000206560	11.4792	11.3433	11.3614	11.5191	11.4631					ENSMUSG00000025260	11.4956	11.596	11.5906	11.8248	11.7251
ENSG00000106415	11.4979	11.4006	11.4786	11.5521	11.5846					ENSMUSG00000036461	11.9745	11.2574	11.2402	11.75	12.002
ENSG00000162613	11.5268	11.413	11.3183	11.4257	11.5256					ENSMUSG00000049550	12.1209	11.2537	11.2208	11.6686	11.9534
ENSG00000184216	11.2221	11.6165	11.4697	11.2669	11.2893					ENSMUSG00000031696	12.3368	11.2202	11.1994	11.6032	11.8467
ENSG00000166848	11.5268	11.4273	11.4506	11.5822	11.4984					ENSMUSG00000014956	12.292	11.0814	10.951	11.8007	12.075
ENSG00000186716	11.333	11.672	11.7229	11.3558	11.3393					ENSMUSG00000040314	10.7928	11.9888	11.9787	11.8611	11.5784
ENSG00000007350	11.5032	11.8633	11.9288	11.4846	11.4103					ENSMUSG00000035064	11.2952	12.0093	11.971	11.6504	11.2735
ENSG00000129933	11.6245	11.4067	11.435	11.6347	11.5913					ENSMUSG00000020376	11.7792	11.4227	11.476	11.5964	11.9227
ENSG00000196642	11.3593	11.5989	11.5758	11.4712	11.44					ENSMUSG00000020671	12.5039	10.9274	10.9178	11.7088	12.1389
ENSG00000198730	11.5409	11.368	11.3585	11.6374	11.5087					ENSMUSG00000021264	11.8739	11.5009	11.4619	11.5478	11.7852
ENSG00000100292	11.3632	10.9634	10.9553	11.4459	11.3983					ENSMUSG00000036698	11.5824	11.704	11.7078	11.5681	11.59
ENSG00000108055	11.2616	11.5901	11.6085	11.3771	11.1686					ENSMUSG00000043411	11.6902	11.5403	11.5098	11.6716	11.7181
ENSG00000105568	11.4901	11.3958	11.321	11.6018	11.4403					ENSMUSG00000061755	12.7349	10.8301	10.8314	11.6057	12.1222
ENSG00000138185	10.4421	12.3904	12.3711	10.4102	10.4192					ENSMUSG00000022014	12.2613	10.9988	11.0345	11.7301	12.0803
ENSG00000120071	11.74	11.3803	11.4403	11.6968	11.7468					ENSMUSG00000028514	11.8124	11.5111	11.5353	11.5752	11.6517
ENSG00000214655	11.562	11.4927	11.4462	11.5479	11.5763					ENSMUSG00000060373	12.3397	11.0952	11.087	11.5431	12.0053
ENSG00000214078	11.821	11.4123	11.2554	11.9247	11.8877					ENSMUSG00000032423	12.3707	10.9902	10.9292	11.6417	12.1356
ENSG00000177409	11.5581	11.765	11.7128	11.6152	11.6584					ENSMUSG00000023067	10.9796	12.0169	12.0188	11.6465	11.4029
ENSG00000125991	11.5567	11.3604	11.2468	11.5861	11.554					ENSMUSG00000026034	12.3335	11.0894	10.93	11.6636	12.0469
ENSG00000130811	11.8238	11.2455	11.2055	11.8044	11.7802					ENSMUSG00000040459	12.5802	10.9295	10.7144	11.6388	12.1986
ENSG00000177311	11.4258	11.6228	11.7455	11.5073	11.4215					ENSMUSG00000022982	12.1542	11.1567	11.2204	11.5585	11.9709
ENSG00000013441	11.7959	11.5102	11.4155	11.807	11.8742					ENSMUSG00000035851	12.3527	10.9511	10.847	11.7853	12.1219
ENSG00000128016	11.5414	11.5045	11.4762	11.5709	11.5919					ENSMUSG00000024949	11.3032	11.788	11.7641	11.6587	11.5437
ENSG00000180096	11.6742	11.5524	11.4314	11.6604	11.6966					ENSMUSG00000045414	12.2183	11.0571	10.987	11.7761	12.0176
ENSG00000105810	11.2272	11.4839	11.5467	11.1939	11.1912					ENSMUSG00000029169	11.8478	11.2839	11.2308	11.7116	11.9625
ENSG00000114796	11.8049	11.2573	11.3076	11.8948	11.8357					ENSMUSG00000007029	10.8763	12.3473	12.2966	11.4133	11.097
ENSG00000055609	11.8724	11.3874	11.4947	11.7407	11.7805					ENSMUSG00000017760	11.36	11.7852	11.7148	11.6263	11.5368
ENSG00000135390	11.5211	11.467	11.4132	11.5494	11.4299					ENSMUSG00000056724	10.7869	12.2995	12.216	11.6053	11.1148
ENSG00000197530	12.0118	11.3888	11.3248	11.957	12.0825					ENSMUSG00000026014	12.201	11.2056	11.124	11.6147	11.8725
ENSG00000071073	11.3377	11.5583	11.6546	11.4327	11.3002					ENSMUSG00000028059	11.2205	11.9931	12.0146	11.5329	11.2551
ENSG00000107485	11.3532	11.4328	11.4842	11.4483	11.3706					ENSMUSG00000061288	12.1777	11.1455	11.1186	11.6076	11.9648
ENSG00000024048	11.5656	11.4721	11.4926	11.5484	11.5128					ENSMUSG00000022867	11.9708	11.2698	11.2127	11.7468	11.8075
ENSG00000126822	11.4581	11.9478	11.9012	11.4872	11.3796					ENSMUSG00000067599	12.1021	11.3445	11.2503	11.5203	11.7832
ENSG00000197226	11.5489	11.1874	11.2414	11.585	11.5705					ENSMUSG00000027035	11.7429	11.465	11.4173	11.6792	11.6951
ENSG00000108510	11.5452	11.2408	11.4527	11.5517	11.4946					ENSMUSG00000022500	10.7501	12.1778	12.1238	11.6773	11.2497
ENSG00000198728	11.5097	11.4537	11.365	11.5596	11.6012					ENSMUSG00000065954	11.6122	11.5934	11.5869	11.5596	11.6118
ENSG00000121060	11.147	11.5255	11.552	11.1701	11.1424					ENSMUSG00000019188	11.2683	11.7295	11.7366	11.6993	11.5219
ENSG00000170027	11.1542	11.2541	11.2857	11.2662	11.1725					ENSMUSG00000054808	11.2669	11.7274	11.7384	11.6945	11.5213
ENSG00000177663	11.298	11.7864	11.7998	11.3196	11.2436					ENSMUSG00000027881	12.8733	10.8545	10.6956	11.5012	12.014
ENSG00000171940	11.5988	11.4119	11.4237	11.6355	11.5435					ENSMUSG00000035248	11.8393	11.3396	11.2663	11.6618	11.8272
ENSG00000159592	11.4801	11.4405	11.3836	11.5621	11.4989					ENSMUSG00000057230	11.8361	11.4016	11.3762	11.5907	11.7294
ENSG00000106244	11.2943	11.5362	11.5026	11.3129	11.2732					ENSMUSG00000028333	12.1975	11.0546	11.0353	11.5477	12.0931
ENSG00000143390	11.3062	11.4612	11.4272	11.4035	11.35					ENSMUSG00000040479	11.0158	12.1222	12.0715	11.5223	11.1896
ENSG00000132383	11.0872	11.5634	11.5146	11.2747	11.1134					ENSMUSG00000017929	11.3613	11.8989	11.8765	11.4184	11.3647
ENSG00000100129	11.5506	11.3219	11.2894	11.6588	11.5022					ENSMUSG00000041740	10.8537	12.2258	12.2246	11.5394	11.0631
ENSG00000074054	11.5501	11.3392	11.2998	11.5521	11.6242					ENSMUSG00000039879	11.7174	11.5357	11.4491	11.5698	11.6304
ENSG00000048028	11.6331	11.6079	11.6003	11.7135	11.6681					ENSMUSG00000029763	11.6052	11.4999	11.5398	11.5715	11.6839
ENSG00000114626	11.6731	11.5816	11.4534	11.6775	11.7669					ENSMUSG00000041763	12.2313	10.9933	10.942	11.6444	12.0875
ENSG00000100664	11.4186	11.269	11.2983	11.4967	11.4196					ENSMUSG00000015733	11.9458	11.2306	11.1721	11.6216	11.9205
ENSG00000172890	11.5393	11.6606	11.5647	11.519	11.566					ENSMUSG00000000078	11.935	11.1881	11.1688	11.6121	11.9644
ENSG00000244754	11.7677	11.5015	11.4079	11.6844	11.7932					ENSMUSG00000033228	12.1286	11.1686	11.1658	11.5703	11.8296
ENSG00000104731	11.6661	11.271	11.3318	11.6034	11.7211					ENSMUSG00000026104	11.9199	11.3859	11.3666	11.4909	11.6992
ENSG00000240342	12.0594	10.1578	10.2303	12.0879	12.0655					ENSMUSG00000018379	11.8871	11.3994	11.3276	11.5549	11.689
ENSG00000147168	11.366	11.6747	11.6852	11.4016	11.3217					ENSMUSG00000010095	10.8978	11.8246	11.8624	11.7449	11.5262
ENSG00000128335	11.3655	11.6507	11.5142	11.3747	11.424					ENSMUSG00000020923	11.4897	11.6309	11.6447	11.5413	11.5415
ENSG00000126561	11.4953	11.3114	11.3272	11.5507	11.4474					ENSMUSG00000032412	11.8945	11.196	11.2048	11.6866	11.8617
ENSG00000179144	11.6922	11.3708	11.3478	11.7921	11.6394					ENSMUSG00000059263	12.0987	11.1449	11.0696	11.5688	11.9464
ENSG00000196547	11.3431	11.4917	11.3881	11.3128	11.4713					ENSMUSG00000021870	12.4825	10.8944	10.8435	11.4521	12.1551
ENSG00000167613	11.1501	12.0632	12.0177	11.097	11.0938					ENSMUSG00000024474	12.4515	10.8241	10.7562	11.621	12.1629
ENSG00000137414	11.6986	11.3989	11.3712	11.6998	11.694					ENSMUSG00000054408	11.7078	11.3087	11.1989	11.719	11.8799
ENSG00000135362	11.3751	11.9478	11.8873	11.446	11.4153					ENSMUSG00000079477	12.7689	10.8066	10.8259	11.3841	12.022
ENSG00000077420	11.5086	11.1998	11.226	11.5265	11.4445					ENSMUSG00000024965	10.6192	12.3469	12.2972	11.54	10.9813
ENSG00000160299	11.265	11.5444	11.6364	11.1237	11.1746					ENSMUSG00000020458	11.7478	11.5788	11.5993	11.3138	11.5391
ENSG00000188529	11.1753	11.5337	11.5099	11.0836	11.1496					ENSMUSG00000030557	12.1766	10.9191	10.8733	11.7121	12.0883
ENSG00000083896	11.5766	11.3218	11.2878	11.5889	11.5642					ENSMUSG00000022353	11.8154	11.4822	11.4426	11.4886	11.5199
ENSG00000221978	11.6299	11.4273	11.2258	11.5546	11.6814					ENSMUSG00000020994	12.9042	10.6921	10.5202	11.4627	12.1574
ENSG00000135624	11.1461	11.2639	11.2894	11.1485	11.1495					ENSMUSG00000021144	11.3678	11.72	11.6572	11.539	11.4501
ENSG00000067066	11.551	11.4176	11.4541	11.5419	11.4439					ENSMUSG00000014769	11.714	11.3037	11.3363	11.5622	11.8166
ENSG00000102974	11.2594	11.5186	11.4986	11.3305	11.1915					ENSMUSG00000024286	12.0322	11.2083	11.1532	11.5489	11.7889
ENSG00000174946	11.1367	11.5751	11.6723	11.2376	11.1739					ENSMUSG00000040010	10.5545	12.1867	12.2296	11.5904	11.168
ENSG00000156802	10.8794	11.8633	11.8694	10.9123	10.8168					ENSMUSG00000035545	11.2497	11.8887	11.7584	11.5072	11.3153
ENSG00000105220	11.0024	11.2864	11.2286	11.0592	10.9612					ENSMUSG00000038538	12.1776	11.167	11.1012	11.5337	11.7281
ENSG00000184863	11.6041	11.4058	11.3318	11.5042	11.6009					ENSMUSG00000068882	12.8609	10.5514	10.4081	11.602	12.2818
ENSG00000110713	11.2015	11.3853	11.4261	11.2715	11.2068					ENSMUSG00000060261	11.4867	11.6619	11.6574	11.5037	11.3912
ENSG00000065883	11.5334	11.2725	11.3865	11.588	11.5542					ENSMUSG00000022175	10.0493	12.72	12.6959	11.5053	10.7274
ENSG00000138160	10.7897	11.7477	11.8118	10.8804	10.7535					ENSMUSG00000020097	11.5275	11.7351	11.7064	11.3496	11.3789
ENSG00000176994	11.4278	11.2885	11.3014	11.4976	11.4864					ENSMUSG00000016087	11.6775	11.1115	10.9826	11.8469	12.0607
ENSG00000176953	11.186	11.6175	11.4576	11.2175	11.2918					ENSMUSG00000032624	12.1899	11.0351	11.0016	11.5317	11.9148
ENSG00000102096	11.3709	11.6637	11.6713	11.3029	11.2854					ENSMUSG00000015002	12.065	11.2255	11.1741	11.4501	11.7581
ENSG00000111885	11.1254	11.3778	11.5375	11.2171	11.1396					ENSMUSG00000038179	11.8787	11.1875	11.1411	11.6636	11.8003
ENSG00000112078	11.1253	11.2865	11.3754	11.1665	11.0757					ENSMUSG00000030707	9.63252	13.0059	13.0542	11.4043	10.5712
ENSG00000182481	10.8172	11.631	11.6412	10.9134	10.7322					ENSMUSG00000000420	11.4585	11.5342	11.5356	11.5139	11.6143
ENSG00000154229	11.5627	11.2594	11.3284	11.5791	11.5668					ENSMUSG00000037851	11.7988	11.2683	11.2317	11.5962	11.7567
ENSG00000075234	11.6574	11.5102	11.5362	11.6493	11.6194					ENSMUSG00000028577	12.1746	11.0023	10.9148	11.5493	12.0018
ENSG00000064012	11.592	11.0536	10.9907	11.5692	11.621					ENSMUSG00000001280	11.6197	11.3543	11.3353	11.644	11.6879
ENSG00000163468	11.1431	11.2257	11.2848	11.2007	11.0989					ENSMUSG00000028249	11.5281	11.5174	11.5049	11.5278	11.5488
ENSG00000089351	11.5978	11.3335	11.3483	11.7244	11.663					ENSMUSG00000053510	12.1166	11.0178	10.9452	11.6283	11.9082
ENSG00000136238	11.0688	11.4073	11.4121	11.1425	11.0324					ENSMUSG00000025935	11.7955	11.2617	11.1641	11.6	11.7932
ENSG00000168310	11.2143	11.3942	11.3835	11.3187	11.198					ENSMUSG00000038664	11.5206	11.4563	11.5126	11.552	11.5655
ENSG00000123136	10.9532	11.3078	11.2683	10.8953	10.9603					ENSMUSG00000029767	12.0315	11.1913	11.129	11.4809	11.7595
ENSG00000124783	11.4718	11.3332	11.4456	11.5634	11.3812					ENSMUSG00000005886	11.8637	11.2838	11.2525	11.5399	11.6449
ENSG00000168439	11.0383	11.3077	11.2821	11.1114	11.0439					ENSMUSG00000062014	12.0433	11.1795	11.121	11.4759	11.7499
ENSG00000102054	11.0396	11.3975	11.4047	11.067	11.1067					ENSMUSG00000063406	12.4909	10.6026	10.4973	11.804	12.172
ENSG00000007264	12.318	10.8001	10.8274	12.3589	12.3289					ENSMUSG00000021577	11.4457	11.5313	11.5133	11.5354	11.5294
ENSG00000048140	11.3828	11.0409	11.0059	11.4112	11.4009					ENSMUSG00000021794	11.3236	11.6626	11.6439	11.4928	11.4321
ENSG00000142208	11.2355	11.5145	11.4754	11.2416	11.2383					ENSMUSG00000020091	11.0521	11.7902	11.7582	11.5117	11.4341
ENSG00000104738	10.68	11.7929	11.7261	10.6145	10.57					ENSMUSG00000019802	12.5823	10.7655	10.6931	11.5098	11.9926
ENSG00000103249	11.3751	11.1724	11.1744	11.3344	11.3588					ENSMUSG00000001542	12.3069	10.8277	10.7277	11.5755	12.0901
ENSG00000176986	11.456	11.2966	11.329	11.5352	11.4784					ENSMUSG00000024283	12.6125	10.5656	10.5288	11.6026	12.2184
ENSG00000072958	11.1827	11.3623	11.42	11.2903	11.2192					ENSMUSG00000034390	11.0829	11.9151	11.9177	11.4673	11.1414
ENSG00000159433	11.7085	11.2558	11.2702	11.5106	11.7012					ENSMUSG00000021500	12.1845	10.9254	10.8956	11.4929	12.0216
ENSG00000149823	11.5358	11.3031	11.3205	11.6176	11.5169					ENSMUSG00000041313	10.9696	11.8516	11.8482	11.5088	11.3352
ENSG00000129566	11.5207	11.3221	11.3416	11.5225	11.5012					ENSMUSG00000058355	12.0863	10.9088	10.8732	11.6496	11.9819
ENSG00000067057	11.086	11.2233	11.2691	11.0744	11.1477					ENSMUSG00000030180	11.6985	11.4338	11.448	11.4155	11.4963
ENSG00000110917	11.21	11.3977	11.468	11.2749	11.1403					ENSMUSG00000001729	10.8315	12.0478	12.0271	11.4716	11.1105
ENSG00000174579	11.3385	11.1518	11.2117	11.4469	11.3719					ENSMUSG00000054387	11.9248	11.3094	11.224	11.3914	11.6319
ENSG00000124789	11.1775	11.4237	11.3695	11.1961	11.1785					ENSMUSG00000029552	11.3474	11.6204	11.5716	11.5276	11.4012
ENSG00000124813	11.6044	10.8887	10.952	11.6231	11.5646					ENSMUSG00000042759	11.5585	11.4888	11.3718	11.4752	11.5707
ENSG00000135837	11.5457	11.2803	11.2932	11.4223	11.4259					ENSMUSG00000030795	11.6179	11.3572	11.1451	11.5512	11.7923
ENSG00000254838	11.6459	11.1188	11.2061	11.6154	11.5771					ENSMUSG00000030754	11.712	11.3027	11.2297	11.5227	11.6957
ENSG00000119397	11.3008	11.5641	11.5398	11.2921	11.2167					ENSMUSG00000041112	11.6299	11.3162	11.2841	11.6478	11.579
ENSG00000169826	11.0976	11.3396	11.3841	11.1634	11.0925					ENSMUSG00000027751	12.1337	11.0278	10.9584	11.5084	11.8222
ENSG00000090861	10.6707	11.1554	11.1703	10.6894	10.7547					ENSMUSG00000071715	11.1391	11.8469	11.8087	11.4888	11.1632
ENSG00000129625	11.3875	11.0709	11.0967	11.4558	11.3352					ENSMUSG00000041028	11.4625	11.6127	11.6214	11.36	11.3882
ENSG00000149503	10.8452	11.6584	11.6487	10.8472	10.7649					ENSMUSG00000066232	12.2618	10.9911	10.9349	11.5267	11.729
ENSG00000100280	11.0962	11.3205	11.3584	11.1319	11.1168					ENSMUSG00000028161	11.7271	11.1895	11.1391	11.6396	11.7451
ENSG00000141298	11.4817	11.2073	11.2634	11.4433	11.3983					ENSMUSG00000090272	12.7017	10.3355	10.2481	11.755	12.3888
ENSG00000107521	11.4633	11.3252	11.3203	11.4913	11.5233					ENSMUSG00000023852	12.2033	10.8914	10.8697	11.5428	11.9207
ENSG00000164308	12.1908	10.0932	10.0079	12.2654	12.1595					ENSMUSG00000002748	11.7809	11.2516	11.2389	11.4735	11.6794
ENSG00000177156	11.003	11.3162	11.3288	11.0783	10.9764					ENSMUSG00000020788	11.2888	11.8102	11.7374	11.3275	11.2591
ENSG00000041357	11.101	11.2753	11.2805	11.1437	11.068					ENSMUSG00000034801	12.0464	11.0599	10.9908	11.4922	11.8281
ENSG00000096433	11.2765	11.5029	11.5183	11.1034	11.2577					ENSMUSG00000055817	11.8704	10.9816	10.9735	11.5889	11.9938
ENSG00000128731	11.6341	11.1598	11.3376	11.4827	11.5216					ENSMUSG00000031506	11.4107	11.6331	11.582	11.507	11.2494
ENSG00000174652	11.7878	11.1194	11.03	11.8002	11.8157					ENSMUSG00000031101	10.7229	11.9196	11.9358	11.5555	11.2421
ENSG00000085662	11.1235	11.4521	11.4072	11.186	11.0487					ENSMUSG00000041168	11.0397	11.67	11.6453	11.5548	11.4574
ENSG00000101182	10.994	11.2211	11.18	11.0541	11.033					ENSMUSG00000004865	11.8498	11.165	11.1824	11.4821	11.6827
ENSG00000176438	10.8196	11.4772	11.5412	10.7762	10.8145					ENSMUSG00000032560	11.6993	11.1879	11.1946	11.5354	11.7426
ENSG00000085063	10.7962	11.3293	11.38	10.878	10.7699					ENSMUSG00000030016	12.2132	10.9965	10.9005	11.4496	11.7707
ENSG00000164032	10.7254	11.4494	11.4504	10.7917	10.799					ENSMUSG00000021595	11.3616	11.502	11.5376	11.4756	11.4506
ENSG00000169756	11.3433	11.1789	11.2202	11.4243	11.3382					ENSMUSG00000035199	10.7476	11.7393	11.7339	11.5697	11.5361
ENSG00000119689	11.2532	11.4787	11.4552	11.2486	11.2826					ENSMUSG00000035726	12.5885	10.6446	10.6716	11.4286	11.992
ENSG00000138107	11.11	11.3193	11.2584	11.1551	11.0859					ENSMUSG00000032384	11.6745	11.1874	11.2183	11.5661	11.6726
ENSG00000003756	11.4653	11.3469	11.1859	11.4108	11.5163					ENSMUSG00000039936	10.552	12.1701	12.1342	11.4158	11.046
ENSG00000099341	11.0502	11.21	11.1945	11.1372	10.9857					ENSMUSG00000038342	11.2684	11.7267	11.6886	11.3647	11.267
ENSG00000110958	11.1084	11.3476	11.249	11.1275	11.0068					ENSMUSG00000058587	12.0444	10.9276	10.9145	11.5258	11.9018
ENSG00000143933	11.037	11.4387	11.4282	10.9643	10.9782					ENSMUSG00000025326	12.285	10.7766	10.6873	11.5374	12.0189
ENSG00000131979	11.0662	11.3132	11.4105	11.1384	10.9799					ENSMUSG00000020780	11.4101	11.4979	11.4971	11.4858	11.4079
ENSG00000158711	11.3598	11.0624	11.2234	11.4157	11.2961					ENSMUSG00000028416	12.2834	10.9886	11.0396	11.3162	11.6705
ENSG00000112242	11.2993	11.252	11.1979	11.3143	11.2627					ENSMUSG00000003435	11.3026	11.5968	11.6207	11.3277	11.4354
ENSG00000026950	11.7756	11.4918	11.3759	11.6879	11.73					ENSMUSG00000022462	11.2001	11.5255	11.4238	11.6694	11.4605
ENSG00000101695	11.3934	10.9654	11.0546	11.4565	11.43					ENSMUSG00000037876	12.057	10.9458	10.8426	11.5376	11.8897
ENSG00000163479	11.3265	11.2888	11.2139	11.4173	11.344					ENSMUSG00000034422	12.0344	11.0761	11.1117	11.3632	11.6808
ENSG00000138688	11.5933	11.1737	11.37	11.4851	11.4916					ENSMUSG00000037058	12.5735	10.6631	10.6896	11.3698	11.9643
ENSG00000163840	11.1844	11.5529	11.5283	11.2976	11.1923					ENSMUSG00000031633	12.3735	11.0602	11.0657	11.0866	11.6744
ENSG00000132507	10.9839	11.1903	11.2388	10.9979	11.049					ENSMUSG00000014355	11.3624	11.525	11.4744	11.4858	11.407
ENSG00000085563	11.7619	11.2552	11.2895	11.7497	11.6696					ENSMUSG00000058793	10.925	11.9307	11.9096	11.4531	11.0337
ENSG00000101199	11.3815	11.2391	11.1134	11.3673	11.4121					ENSMUSG00000004897	11.4338	11.5114	11.4991	11.3933	11.4016
ENSG00000133318	10.9595	11.382	11.2922	11.1831	11.0551					ENSMUSG00000030067	11.7877	11.1038	11.0266	11.601	11.7144
ENSG00000143970	11.371	11.1595	11.2097	11.2865	11.2617					ENSMUSG00000024835	10.5354	12.0105	12.0102	11.6501	11.0202
ENSG00000085117	10.6284	11.2458	11.2164	10.7424	10.5858					ENSMUSG00000029119	11.4746	11.6384	11.5387	11.3711	11.1995
ENSG00000188612	11.0805	11.3186	11.3228	11.1482	11.0746					ENSMUSG00000079685	11.5247	11.2958	11.1992	11.5252	11.6771
ENSG00000101421	11.0897	11.319	11.3017	11.1886	11.0998					ENSMUSG00000029202	11.7094	11.1189	11.038	11.5461	11.799
ENSG00000081154	11.2111	11.3128	11.311	11.2109	11.137					ENSMUSG00000057329	12.0494	11.1909	11.0896	11.4107	11.4644
ENSG00000104365	11.4026	11.3075	11.1878	11.3611	11.3578					ENSMUSG00000027829	11.8083	11.1059	10.9909	11.54	11.7563
ENSG00000197343	11.4821	11.2715	11.2622	11.4277	11.4823					ENSMUSG00000026827	11.8682	11.168	11.11	11.4529	11.5983
ENSG00000105287	11.4778	11.3221	11.3923	11.4073	11.4216					ENSMUSG00000035021	11.9023	11.1137	11.0548	11.4174	11.6983
ENSG00000162676	11.1909	11.2903	11.2549	11.2483	11.1643					ENSMUSG00000034330	11.2596	11.4674	11.4664	11.5954	11.3954
ENSG00000172046	11.3491	11.2505	11.1999	11.3309	11.3392					ENSMUSG00000024758	11.194	11.3746	11.3231	11.6949	11.5825
ENSG00000135956	11.1505	11.3304	11.3866	11.1965	11.1151					ENSMUSG00000027985	11.6451	11.0529	11.0651	11.6491	11.7543
ENSG00000170873	11.6029	10.5718	10.6329	11.6036	11.5387					ENSMUSG00000031278	12.1666	10.9029	10.8731	11.4649	11.75
ENSG00000122515	10.9116	11.3524	11.2112	10.8482	11.0043					ENSMUSG00000021546	11.7022	11.0949	11.0976	11.487	11.7755
ENSG00000100083	11.2803	11.5411	11.524	11.238	11.3243					ENSMUSG00000031751	10.9525	11.8898	11.9152	11.2849	11.1043
ENSG00000197771	11.0054	11.2589	11.3109	11.0973	10.9812					ENSMUSG00000038172	11.6974	11.19	11.1129	11.4897	11.651
ENSG00000157216	10.9609	11.39	11.3972	11.0977	11.0351					ENSMUSG00000027363	12.3543	10.7122	10.6979	11.4328	11.9389
ENSG00000164327	11.4584	11.179	11.2379	11.4379	11.4507					ENSMUSG00000042390	12.2926	10.8058	10.8167	11.4134	11.8026
ENSG00000065989	11.4052	11.2253	11.2378	11.3895	11.4185					ENSMUSG00000051998	11.1524	11.6181	11.5771	11.4776	11.2933
ENSG00000203875	11.6677	10.6315	10.6188	11.6122	11.6311					ENSMUSG00000098557	11.8666	11.2087	11.176	11.307	11.5602
ENSG00000030419	11.213	10.8312	11.0112	11.2388	11.1002					ENSMUSG00000026770	11.8079	11.1625	11.0557	11.4895	11.5925
ENSG00000123349	11.3661	11.1772	11.1633	11.3716	11.3439					ENSMUSG00000020124	12.2718	10.8116	10.7309	11.4261	11.8644
ENSG00000196954	11.4687	11.2962	11.2454	11.5286	11.4423					ENSMUSG00000028343	12.3822	10.7655	10.7063	11.4279	11.8216
ENSG00000077044	11.619	11.3514	11.3058	11.6404	11.6194					ENSMUSG00000028954	11.3118	11.3272	11.3345	11.507	11.6163
ENSG00000072364	11.3184	11.1113	11.2352	11.3496	11.2831					ENSMUSG00000027901	10.8636	11.5867	11.5348	11.6034	11.5007
ENSG00000112658	11.1531	11.0196	11.0085	11.183	11.0553					ENSMUSG00000053310	11.0335	11.8205	11.744	11.2449	11.2348
ENSG00000007968	10.248	11.775	11.7793	10.2293	10.1991					ENSMUSG00000022710	12.1145	10.9183	10.9019	11.4379	11.6978
ENSG00000140931	11.2778	11.1825	11.0834	11.3545	11.2105					ENSMUSG00000056268	11.8522	11.1254	11.0389	11.4312	11.6144
ENSG00000110046	11.2399	11.3695	11.4202	11.2621	11.225					ENSMUSG00000024587	11.5866	11.2353	11.2468	11.3759	11.6029
ENSG00000162368	11.0263	11.1712	11.2909	11.1934	11.0726					ENSMUSG00000048701	11.7015	11.1873	11.0933	11.4387	11.6201
ENSG00000234127	11.1026	11.3753	11.2978	11.143	11.0977					ENSMUSG00000021134	11.6147	11.2694	11.1269	11.4177	11.61
ENSG00000151414	11.2116	10.9806	11.1671	11.3388	11.1604					ENSMUSG00000091575	11.3475	11.5075	11.2855	11.5057	11.3895
ENSG00000241839	11.3786	11.0332	11.0487	11.4748	11.4209					ENSMUSG00000036599	11.1948	11.4491	11.4258	11.5441	11.413
ENSG00000070882	11.0318	11.4566	11.4291	11.0802	11.1187					ENSMUSG00000056999	11.5236	11.2474	11.1517	11.5551	11.5477
ENSG00000142230	10.8968	11.3716	11.2857	10.9169	10.7871					ENSMUSG00000024695	12.3128	10.8011	10.751	11.3096	11.848
ENSG00000055070	11.1138	11.2346	11.2778	11.1515	11.0673					ENSMUSG00000029705	11.6437	11.2746	11.2708	11.422	11.4101
ENSG00000055208	11.0786	11.2378	11.2617	11.1854	11.0805					ENSMUSG00000009681	10.8335	11.8133	11.7763	11.493	11.0996
ENSG00000111266	11.3615	10.7745	10.7614	11.4231	11.2252					ENSMUSG00000020863	12.2722	10.751	10.6462	11.4269	11.9116
ENSG00000075151	11.1219	11.3111	11.285	11.058	11.088					ENSMUSG00000071650	10.2781	12.1546	12.0992	11.5139	10.9551
ENSG00000113719	11.4995	10.8995	10.9179	11.5893	11.5243					ENSMUSG00000063550	11.6195	11.2323	11.188	11.442	11.5192
ENSG00000163939	11.0535	11.1441	11.3336	11.0184	11.0409					ENSMUSG00000001588	10.3602	12.2106	12.1706	11.3106	10.9479
ENSG00000139163	11.3156	11.0788	11.142	11.2926	11.204					ENSMUSG00000070544	12.5783	10.649	10.5736	11.3532	11.8417
ENSG00000068654	11.1835	11.0049	11.0202	11.26	11.17					ENSMUSG00000051391	10.8876	11.6578	11.6824	11.461	11.2973
ENSG00000100258	11.0816	11.3607	11.2452	11.1156	11.1506					ENSMUSG00000029227	12.5417	10.4459	10.4731	11.4109	12.1091
ENSG00000013288	11.1917	11.4493	11.45	11.2558	11.2509					ENSMUSG00000022136	11.7339	11.1405	11.0549	11.4829	11.5678
ENSG00000163788	11.2933	11.1434	11.2232	11.448	11.3361					ENSMUSG00000025162	11.0005	11.8099	11.7762	11.2519	11.1365
ENSG00000142657	10.5914	11.1414	11.1994	10.7283	10.5936					ENSMUSG00000078812	10.3623	12.0661	12.0258	11.5392	10.9758
ENSG00000197451	10.804	11.2351	11.2393	10.7729	10.8065					ENSMUSG00000026288	10.7415	11.8587	11.845	11.4459	11.072
ENSG00000082701	11.2423	11.0999	11.1397	11.3865	11.1985					ENSMUSG00000021427	11.2476	11.4142	11.3635	11.4236	11.5116
ENSG00000008018	10.952	11.1017	11.0428	11.0106	10.973					ENSMUSG00000027177	11.7223	11.1547	11.1343	11.3774	11.5703
ENSG00000159202	11.0717	11.0937	11.1231	11.1074	11.0738					ENSMUSG00000024122	11.3413	11.4404	11.368	11.3817	11.4238
ENSG00000213281	10.8916	11.1568	11.1871	11.0341	10.9157					ENSMUSG00000021693	12.1907	10.7727	10.7476	11.4286	11.8148
ENSG00000142687	10.9557	11.3198	11.3118	10.8467	10.9276					ENSMUSG00000060657	11.3412	11.3642	11.301	11.4285	11.5171
ENSG00000204120	11.238	10.9794	11.1561	11.2645	11.2068					ENSMUSG00000026103	11.7213	11.2224	11.1097	11.3826	11.514
ENSG00000160075	11.163	11.1143	11.0748	11.3493	11.2495					ENSMUSG00000071076	11.0983	12.1827	12.1778	10.8056	10.6815
ENSG00000137309	10.9402	11.3619	11.3877	11.0938	11.0584					ENSMUSG00000002257	11.1879	11.5319	11.4818	11.3892	11.3531
ENSG00000126067	10.8584	11.2262	11.1604	10.9125	10.7908					ENSMUSG00000030149	11.744	11.0873	11.0595	11.4472	11.5988
ENSG00000213639	10.9607	11.2815	11.3287	11.0742	11.0181					ENSMUSG00000027598	11.5455	11.1757	11.1575	11.4887	11.5673
ENSG00000169919	10.8435	11.2825	11.3164	10.821	10.8185					ENSMUSG00000062234	11.0761	11.5904	11.5693	11.4387	11.2521
ENSG00000123066	11.3561	11.0595	11.185	11.3839	11.3414					ENSMUSG00000020745	11.5846	11.2563	11.2827	11.3794	11.4107
ENSG00000124256	11.6406	11.3211	11.2442	11.5744	11.6201					ENSMUSG00000024248	12.2397	10.4764	10.4922	11.4468	12.2559
ENSG00000112297	10.7718	11.0018	10.9245	10.8319	10.876					ENSMUSG00000026031	11.647	11.1582	11.168	11.3569	11.5787
ENSG00000204569	11.1573	11.0242	11.0006	11.183	11.1283					ENSMUSG00000019505	11.4438	11.1521	11.1403	11.5488	11.6187
ENSG00000101266	11.1436	11.0071	11.0958	11.2271	11.1483					ENSMUSG00000031659	11.0033	11.8018	11.7047	11.3133	11.0765
ENSG00000100401	10.6455	11.3675	11.4369	10.7096	10.5996					ENSMUSG00000027365	11.8645	10.9406	10.8814	11.4871	11.7259
ENSG00000100221	10.9409	11.1366	11.149	11.0162	10.9042					ENSMUSG00000026547	10.7614	11.7202	11.7204	11.396	11.2835
ENSG00000167851	11.304	11.6447	11.5796	11.2258	11.2719					ENSMUSG00000032458	11.32	11.2577	11.24	11.5064	11.5551
ENSG00000100100	11.4413	11.2182	11.1939	11.5545	11.5466					ENSMUSG00000005683	10.9108	11.7534	11.74	11.4542	11.0186
ENSG00000104687	11.0676	10.9421	10.7796	11.1088	11.0417					ENSMUSG00000032410	11.977	10.9849	10.9304	11.3776	11.6019
ENSG00000043143	11.1503	11.2596	11.3136	11.308	11.2738					ENSMUSG00000043336	12.6742	10.2693	10.3369	11.4697	12.121
ENSG00000185862	11.2807	11.189	11.2635	11.3683	11.2516					ENSMUSG00000040687	11.0027	11.691	11.6613	11.3866	11.1239
ENSG00000097033	11.2254	11.0216	11.0693	11.2943	11.2004					ENSMUSG00000003348	10.5343	11.8193	11.8325	11.4917	11.1875
ENSG00000182173	11.2209	11.1023	10.9897	11.1616	11.1675					ENSMUSG00000027206	12.4239	10.6248	10.4971	11.5032	11.8098
ENSG00000182199	10.7575	11.1234	11.071	10.8124	10.7737					ENSMUSG00000037652	12.063	10.8894	10.8333	11.3518	11.7117
ENSG00000062485	10.9917	11.1596	11.1369	11.0736	10.95					ENSMUSG00000028790	11.6565	11.1336	11.1229	11.2922	11.6369
ENSG00000130775	11.5002	10.7507	10.6651	11.5302	11.5034					ENSMUSG00000043004	11.7335	11.0006	10.8989	11.5004	11.7033
ENSG00000181090	11.2212	11.1549	11.1405	11.1916	11.2121					ENSMUSG00000032253	12.1277	10.7759	10.7405	11.4313	11.7603
ENSG00000178573	11.2696	10.6054	10.6323	11.3389	11.3114					ENSMUSG00000026657	11.4592	11.2802	11.144	11.4219	11.5291
ENSG00000168906	10.8967	11.2404	11.1756	10.9441	10.8398					ENSMUSG00000060671	10.5707	11.9761	11.9224	11.3178	11.036
ENSG00000117592	10.9149	10.8907	10.8383	11.0452	10.9296					ENSMUSG00000029822	11.4023	11.4371	11.3699	11.3198	11.2921
ENSG00000177084	10.6999	11.5366	11.5446	10.5934	10.6456					ENSMUSG00000054693	11.8386	10.9744	10.9413	11.4511	11.6108
ENSG00000093072	11.5234	11.3793	11.3763	11.5148	11.4711					ENSMUSG00000027397	11.0237	11.5578	11.4665	11.4452	11.3228
ENSG00000133606	11.2422	11.0089	11.0216	11.2786	11.1884					ENSMUSG00000020456	11.2157	11.4524	11.4222	11.4537	11.2654
ENSG00000079332	11.1694	11.1011	11.0933	11.2434	11.1281					ENSMUSG00000032300	10.6148	11.9476	11.898	11.3646	10.9827
ENSG00000172215	12.0644	10.1172	10.1269	12.101	11.9848					ENSMUSG00000038914	11.4085	11.3628	11.2794	11.3835	11.3729
ENSG00000137193	10.9421	11.5528	11.6239	11.0268	10.9377					ENSMUSG00000050812	11.3149	11.386	11.376	11.3265	11.3995
ENSG00000164466	10.725	11.0906	11.1748	10.8773	10.8412					ENSMUSG00000037369	11.8351	10.9873	10.9104	11.4001	11.6686
ENSG00000134744	11.4096	11.0663	11.1377	11.3743	11.4036					ENSMUSG00000034297	12.0627	10.823	10.7245	11.3886	11.7996
ENSG00000164483	11.4409	10.9446	10.9672	11.4687	11.3471					ENSMUSG00000020321	11.8668	11.2811	11.2597	11.0991	11.2898
ENSG00000008516	10.7344	11.3178	11.284	10.733	10.8302					ENSMUSG00000025823	11.5374	11.1704	11.1106	11.4348	11.529
ENSG00000079999	10.9219	11.1972	11.2636	10.9937	10.9141					ENSMUSG00000005873	11.091	11.6036	11.5895	11.2585	11.2358
ENSG00000135926	10.9064	11.2677	11.2861	11.0106	10.9093					ENSMUSG00000020423	11.5472	11.6843	11.714	11.0812	10.7507
ENSG00000198900	11.1439	11.0343	11.0085	11.1612	11.0723					ENSMUSG00000017781	11.4452	11.076	11.0034	11.5944	11.648
ENSG00000167716	11.3238	11.0444	11.0861	11.3465	11.274					ENSMUSG00000014959	11.605	11.0757	11.0228	11.3756	11.6712
ENSG00000108344	10.8463	11.0494	11.0618	10.8675	10.8528					ENSMUSG00000049502	11.6702	11.0594	11.0463	11.3909	11.5591
ENSG00000055130	10.934	11.1283	11.2103	11.0358	10.9238					ENSMUSG00000014867	10.7895	11.8235	11.7977	11.3565	10.953
ENSG00000102921	11.1814	10.9353	11.0305	11.1556	11.128					ENSMUSG00000042688	11.6193	10.9682	10.9168	11.5211	11.6941
ENSG00000109736	11.0596	11.1501	11.0336	11.0361	11.0837					ENSMUSG00000021262	10.6847	11.7227	11.6335	11.4962	11.1785
ENSG00000122557	11.2443	11.0854	11.1087	11.3272	11.2828					ENSMUSG00000030082	10.7876	11.7377	11.7496	11.3607	11.0748
ENSG00000198198	11.3564	11.0715	11.1919	11.2318	11.2712					ENSMUSG00000020573	11.221	11.4197	11.3692	11.4155	11.2793
ENSG00000160948	11.0744	11.4246	11.3379	11.0898	11.1159					ENSMUSG00000024975	11.7315	10.9819	10.9364	11.4136	11.6373
ENSG00000103222	11.0681	11.2482	11.2991	11.0671	11.1083					ENSMUSG00000023150	11.8401	10.9987	10.9405	11.3329	11.5882
ENSG00000163781	10.8036	11.2586	11.3765	10.8194	10.783					ENSMUSG00000035325	11.3751	11.2461	11.2184	11.3911	11.4553
ENSG00000004455	10.8744	11.1458	11.1221	10.9102	10.8588					ENSMUSG00000026832	11.4156	11.1952	11.1716	11.43	11.4703
ENSG00000213585	10.8146	11.0521	10.9218	10.9094	10.7624					ENSMUSG00000032228	11.4381	11.1024	11.0323	11.4687	11.6387
ENSG00000152061	11.3704	10.9997	11.038	11.442	11.3882					ENSMUSG00000046230	12.1142	10.7861	10.7461	11.3924	11.6389
ENSG00000185658	11.3587	11.106	11.1335	11.2179	11.3345					ENSMUSG00000031221	11.8064	10.7623	10.7335	11.5894	11.7832
ENSG00000101782	11.2635	11.1355	11.1133	11.2901	11.1868					ENSMUSG00000022864	11.6412	11.0875	11.1024	11.354	11.4864
ENSG00000146247	11.0472	11.1631	11.1376	10.9623	10.9557					ENSMUSG00000044456	10.5255	11.8357	11.8121	11.3345	11.1497
ENSG00000082641	10.8789	11.0579	11.1019	10.9262	10.8765					ENSMUSG00000022564	10.0872	12.3227	12.2691	11.4069	10.552
ENSG00000075240	10.7371	11.4595	11.4192	10.707	10.7655					ENSMUSG00000047415	11.1314	11.61	11.5938	11.2266	11.0667
ENSG00000113716	10.7881	11.235	11.1073	10.8928	10.9187					ENSMUSG00000006920	11.1642	11.5002	11.451	11.2958	11.2074
ENSG00000107771	11.2839	11.0348	11.1317	11.3749	11.261					ENSMUSG00000022200	11.2415	11.2288	11.2497	11.4701	11.4284
ENSG00000181847	11.633	10.6883	10.7166	11.7019	11.5893					ENSMUSG00000044147	10.6125	11.8092	11.8334	11.3974	10.9457
ENSG00000071575	11.2188	10.985	10.9421	11.2614	11.1717					ENSMUSG00000031532	10.9834	11.848	11.867	11.0604	10.8385
ENSG00000137145	11.252	11.0986	11.1829	11.2139	11.2551					ENSMUSG00000022641	11.8689	10.8812	10.8508	11.3362	11.6561
ENSG00000109118	11.2277	11.1156	11.0605	11.1915	11.2419					ENSMUSG00000041236	11.751	10.9525	10.9159	11.326	11.6373
ENSG00000047644	11.03	11.2369	11.275	11.0224	10.867					ENSMUSG00000037321	10.3584	12.0398	12.0424	11.2632	10.869
ENSG00000139289	10.7745	11.1088	11.0895	10.8682	10.7964					ENSMUSG00000022094	10.5276	11.8661	11.8531	11.3155	10.9984
ENSG00000005810	11.4902	10.8432	11.1763	11.4565	11.4295					ENSMUSG00000028719	12.4813	10.5793	10.4005	11.1623	11.9287
ENSG00000105576	10.9788	11.2412	11.1495	10.9689	11.0196					ENSMUSG00000038633	10.7946	11.3068	11.2798	11.6952	11.4696
ENSG00000161013	11.0107	10.8115	10.7785	11.0965	11.0224					ENSMUSG00000039031	11.6311	10.9904	10.912	11.3683	11.6339
ENSG00000156711	11.3064	11.1228	11.0495	11.3602	11.3247					ENSMUSG00000032393	11.2272	11.2332	11.1383	11.4502	11.4792
ENSG00000006831	11.0959	10.989	10.9976	11.1185	11.0254					ENSMUSG00000031827	10.1518	12.1073	12.1175	11.3082	10.8408
ENSG00000164031	11.2169	11.0093	11.1471	11.2296	11.2533					ENSMUSG00000068039	11.3982	11.1563	11.1063	11.401	11.4606
ENSG00000120885	10.516	11.5957	11.6367	10.5292	10.509					ENSMUSG00000025246	11.222	11.1022	11.0224	11.5316	11.6396
ENSG00000173209	11.3949	11.1634	10.8877	11.2464	11.4862					ENSMUSG00000061136	12.0055	10.681	10.6616	11.4591	11.7071
ENSG00000105866	11.136	11.0617	11.1011	11.2442	11.1516					ENSMUSG00000024387	11.1392	10.9937	10.9742	11.6995	11.6886
ENSG00000164985	10.9679	11.2448	11.1719	11.186	10.9698					ENSMUSG00000020721	11.7565	10.958	10.9216	11.2772	11.5745
ENSG00000151690	10.9556	11.1502	11.1485	11.0485	11.0372					ENSMUSG00000029148	10.9042	11.4602	11.4968	11.4021	11.2214
ENSG00000088179	11.3779	11.1701	11.1945	11.3597	11.3484					ENSMUSG00000032096	11.6041	10.9415	10.9339	11.4723	11.5316
ENSG00000149136	10.7919	11.1447	11.1001	10.833	10.6752					ENSMUSG00000037280	10.9855	11.594	11.5731	11.2402	11.0836
ENSG00000106799	11.0319	11.1447	11.2703	11.157	10.9797					ENSMUSG00000037999	11.8657	10.8747	10.7864	11.3092	11.6398
ENSG00000183337	11.2706	11.4761	11.4651	11.3724	11.2896					ENSMUSG00000026112	11.3032	11.26	11.2674	11.3356	11.3049
ENSG00000227507	10.803	12.1197	12.0765	10.7948	10.7659					ENSMUSG00000034647	12.7225	10.3386	10.2848	11.2085	11.915
ENSG00000198001	11.1483	11.1385	11.1073	11.2204	11.2481					ENSMUSG00000021156	12.1239	10.7705	10.7001	11.2611	11.6134
ENSG00000187118	11.5371	10.8143	10.8762	11.524	11.557					ENSMUSG00000021583	11.5849	11.0565	11.0059	11.3732	11.4482
ENSG00000197442	11.2932	10.7111	10.7466	11.2585	11.2887					ENSMUSG00000048271	11.8154	10.9389	10.909	11.2563	11.5453
ENSG00000136754	11.1303	11.0342	11.0708	11.223	11.1809					ENSMUSG00000039153	11.878	10.8463	10.8115	11.3694	11.5415
ENSG00000116667	11.3736	10.844	10.8702	11.44	11.3967					ENSMUSG00000005442	10.4817	12.0086	11.9691	11.226	10.7589
ENSG00000119403	10.7008	11.2742	11.3098	10.6704	10.6823					ENSMUSG00000018474	11.5082	11.3142	11.3028	11.1559	11.161
ENSG00000204574	10.8773	11.1332	11.0856	10.9952	10.8838					ENSMUSG00000093674	11.1642	11.0125	10.9809	11.7915	11.4869
ENSG00000115275	11.2247	11.0189	10.904	11.1073	11.2137					ENSMUSG00000015889	10.9389	11.5922	11.5539	11.2842	11.0589
ENSG00000100441	10.9182	11.1844	11.1473	11.0579	11.049					ENSMUSG00000027006	11.295	11.2775	11.2355	11.3429	11.2653
ENSG00000140474	10.9613	11.2273	11.1581	10.9535	11.01					ENSMUSG00000009470	11.2819	11.0494	11.0209	11.4983	11.5626
ENSG00000242802	11.1196	11.0104	10.9161	11.1907	11.2159					ENSMUSG00000027479	11.9021	10.9149	10.8701	11.2313	11.4942
ENSG00000181467	11.0303	11.1729	11.2007	11.0585	10.9865					ENSMUSG00000027808	11.1984	11.1958	11.1583	11.4155	11.4431
ENSG00000146278	11.2859	11.0129	11.0695	11.4374	11.2934					ENSMUSG00000031948	11.09	11.4498	11.4327	11.3062	11.1269
ENSG00000162739	11.3863	10.9366	10.92	11.4607	11.3459					ENSMUSG00000030096	11.5868	11.2112	11.164	11.0847	11.3518
ENSG00000171522	11.0107	11.2375	11.2875	11.1028	10.9709					ENSMUSG00000022314	11.5273	10.9914	11.0112	11.3852	11.4818
ENSG00000124406	11.4749	11.0978	11.1889	11.4002	11.4327					ENSMUSG00000032436	10.3006	11.9749	11.9057	11.3872	10.828
ENSG00000198055	11.1723	10.9871	10.9977	11.1938	11.1509					ENSMUSG00000019432	11.3063	11.2478	11.2469	11.3296	11.2649
ENSG00000135250	11.1162	10.9521	11.009	11.1909	11.0965					ENSMUSG00000024974	12.3683	10.4083	10.4218	11.2855	11.9056
ENSG00000153029	11.0493	11.2327	11.294	11.0987	11.0124					ENSMUSG00000030451	11.2741	11.3762	11.4036	11.2297	11.1001
ENSG00000124067	10.89	11.2594	11.1977	10.8911	10.9163					ENSMUSG00000025332	10.7382	11.6668	11.6512	11.2372	11.0894
ENSG00000173889	11.2648	10.92	11.1595	11.302	11.2176					ENSMUSG00000000568	12.3349	10.5716	10.487	11.1504	11.8377
ENSG00000166986	10.7893	10.9683	10.9191	10.8487	10.8269					ENSMUSG00000007836	11.8143	11.9001	11.8672	10.2771	10.5226
ENSG00000122068	11.1517	10.9009	10.9396	11.2196	11.0928					ENSMUSG00000037965	11.7927	10.9247	10.8764	11.2555	11.5248
ENSG00000157933	11.4409	11.0111	10.8772	11.6292	11.6453					ENSMUSG00000038241	11.2177	11.2339	11.2032	11.3056	11.4129
ENSG00000099817	10.8254	10.9518	11.0284	10.9568	10.8974					ENSMUSG00000020189	11.9786	10.7955	10.7163	11.3195	11.5558
ENSG00000117139	11.1683	10.8836	10.9764	11.3078	11.2798					ENSMUSG00000022967	11.3091	11.2172	11.1387	11.3521	11.3464
ENSG00000138758	10.8073	11.1269	11.2034	10.8855	10.7153					ENSMUSG00000025781	11.1847	11.1984	11.1488	11.4431	11.3876
ENSG00000153094	11.0774	10.8539	10.9189	11.1609	11.0849					ENSMUSG00000022812	11.7124	10.9054	10.8624	11.3209	11.5576
ENSG00000135052	10.8793	10.5644	10.6676	10.9654	10.8642					ENSMUSG00000028426	11.469	11.0908	11.0202	11.2874	11.4904
ENSG00000104885	10.9813	11.0469	11.1149	10.8244	10.9927					ENSMUSG00000078652	11.8116	10.8741	10.826	11.2615	11.5841
ENSG00000136628	10.9428	10.9249	11.0366	11.0275	10.9175					ENSMUSG00000006800	11.2806	11.1616	11.1246	11.4158	11.3698
ENSG00000115020	11.2687	10.8052	10.8125	11.243	11.1873					ENSMUSG00000027012	11.5663	10.8722	10.8186	11.3914	11.7022
ENSG00000100354	11.2435	10.8922	11.0542	11.2104	11.2304					ENSMUSG00000042350	11.0565	11.3796	11.3665	11.2864	11.2462
ENSG00000079616	10.6859	11.4456	11.3745	10.6462	10.702					ENSMUSG00000056124	11.584	11.0009	10.9015	11.3259	11.5224
ENSG00000135596	11.2308	11.1074	10.9613	11.1835	11.2681					ENSMUSG00000027366	11.521	10.9821	10.9871	11.2838	11.5569
ENSG00000153560	11.1824	11.0612	10.9223	11.203	11.1215					ENSMUSG00000028494	10.6859	11.4746	11.5147	11.3416	11.3134
ENSG00000133858	11.2438	11.0036	10.8595	11.1502	11.1375					ENSMUSG00000024759	11.2836	11.293	11.2095	11.2301	11.3091
ENSG00000077150	10.5049	11.4963	11.3316	10.4376	10.475					ENSMUSG00000071646	10.4597	11.7643	11.7346	11.3562	11.0079
ENSG00000042493	10.7332	11.1971	11.144	10.8629	10.7069					ENSMUSG00000020715	11.3585	11.2442	11.2142	11.2534	11.2503
ENSG00000101665	11.2445	10.8914	10.9033	11.3258	11.2753					ENSMUSG00000030894	11.7758	11.0057	10.9463	11.2114	11.3677
ENSG00000161800	10.5446	11.4126	11.3443	10.5134	10.5464					ENSMUSG00000045482	11.0754	11.5001	11.5016	11.2677	10.9595
ENSG00000160584	11.205	10.9145	10.9891	11.1985	11.201					ENSMUSG00000030403	9.76835	12.7127	12.6721	10.8527	10.2941
ENSG00000125977	10.862	10.9338	10.9944	10.8727	10.802					ENSMUSG00000039671	11.3603	11.105	11.0469	11.3783	11.4081
ENSG00000173905	10.8371	10.9731	11.0468	10.9034	10.7917					ENSMUSG00000033454	11.8436	10.7211	10.6499	11.2784	11.8008
ENSG00000198373	11.0518	10.9438	10.9527	11.1716	11.1013					ENSMUSG00000009079	11.4972	11.0617	10.9483	11.3305	11.4559
ENSG00000198176	10.8309	11.0207	11.0914	10.8276	10.8213					ENSMUSG00000044393	11.9387	10.6573	10.6325	11.3735	11.6906
ENSG00000167106	11.2688	10.4238	10.4107	11.4777	11.2768					ENSMUSG00000037318	11.0241	11.373	11.325	11.3646	11.2006
ENSG00000136436	10.9261	11.1556	11.1094	10.9463	10.9058					ENSMUSG00000038615	10.9528	11.5459	11.5194	11.1661	11.1001
ENSG00000136824	10.5201	11.3582	11.3869	10.5313	10.3951					ENSMUSG00000034928	11.9353	11.1606	11.0869	10.8788	11.2224
ENSG00000064201	11.7194	11.0787	10.9756	11.6056	11.7664					ENSMUSG00000020790	11.3279	11.141	11.1296	11.3039	11.3652
ENSG00000131242	11.0703	11.0134	10.9696	11.0928	11.123					ENSMUSG00000037465	10.783	11.3793	11.3732	11.4224	11.2857
ENSG00000187994	10.9387	11.3079	11.1819	10.9678	10.9822					ENSMUSG00000016619	11.1096	11.2721	11.2655	11.3343	11.2567
ENSG00000164609	11.1133	10.9357	10.948	11.1766	11.0614					ENSMUSG00000022350	11.4266	10.9446	10.8871	11.3785	11.5969
ENSG00000100523	11.259	10.9528	11.0048	11.1952	11.2549					ENSMUSG00000046311	12.2374	10.5041	10.4908	11.3102	11.6813
ENSG00000100266	10.6559	10.9565	10.9716	10.7585	10.6374					ENSMUSG00000060726	12.0392	10.6261	10.4841	11.1529	11.9196
ENSG00000162783	10.635	11.5111	11.5681	10.6125	10.5684					ENSMUSG00000026977	11.8726	10.6835	10.6036	11.3647	11.6912
ENSG00000120742	11.0958	10.9837	11.0306	11.1034	11.0801					ENSMUSG00000015961	11.8134	10.8699	10.8637	11.1443	11.523
ENSG00000149527	11.4554	11.8896	11.8129	11.3839	11.583					ENSMUSG00000019179	11.129	11.5633	11.5664	11.1326	10.8124
ENSG00000186111	11.009	10.8392	10.7766	11.1133	11.0278					ENSMUSG00000037447	10.6059	11.6711	11.6962	11.2805	10.9446
ENSG00000149806	10.9872	10.8615	10.907	11.0299	10.9951					ENSMUSG00000030168	10.5657	11.6762	11.6648	11.2805	11.0091
ENSG00000197217	11.0105	11.1625	11.099	10.9652	10.9879					ENSMUSG00000049354	10.7783	11.6179	11.6594	11.1959	10.943
ENSG00000136861	10.86	11.1362	11.16	10.8953	11.0099					ENSMUSG00000032050	11.8137	10.7545	10.8025	11.2569	11.56
ENSG00000102606	11.1488	10.6862	10.8186	11.1526	11.1845					ENSMUSG00000022521	11.6534	10.854	10.8532	11.338	11.4789
ENSG00000111412	11.002	10.9263	10.9598	11.1134	10.9929					ENSMUSG00000021831	11.1258	11.1946	11.1529	11.3414	11.3627
ENSG00000198089	11.1447	10.9061	10.8582	11.044	11.1673					ENSMUSG00000003031	11.746	10.7152	10.693	11.3146	11.7067
ENSG00000196937	10.7098	10.9267	11.0439	10.7363	10.6345					ENSMUSG00000047810	10.2442	11.9739	11.9178	11.3058	10.7169
ENSG00000125835	10.5559	10.9347	10.8862	10.6572	10.6144					ENSMUSG00000040253	11.9466	10.5908	10.5745	11.3706	11.666
ENSG00000132780	10.4087	11.2606	11.1501	10.432	10.5447					ENSMUSG00000051853	10.9205	11.4765	11.4618	11.175	11.109
ENSG00000159692	10.9604	10.7656	10.7479	11.0962	11.1238					ENSMUSG00000000486	10.779	11.5167	11.4724	11.2998	11.0731
ENSG00000183354	11.1876	10.9546	10.9471	11.1377	11.0837					ENSMUSG00000025364	11.5714	10.8336	10.8357	11.2911	11.6064
ENSG00000167468	10.5539	10.9521	10.9017	10.5705	10.5682					ENSMUSG00000028906	11.2398	11.1101	11.0524	11.3639	11.3681
ENSG00000008294	10.8722	11.1048	11.0882	10.9584	10.8828					ENSMUSG00000001424	10.9448	11.5262	11.4793	11.1281	11.0491
ENSG00000143515	11.4372	10.8933	10.9854	11.4661	11.3857					ENSMUSG00000031731	11.3521	11.0689	11.0161	11.3329	11.353
ENSG00000180900	10.8384	11.0898	11.0428	10.8989	10.8469					ENSMUSG00000032376	11.57	10.8308	10.8077	11.3199	11.5897
ENSG00000140525	10.4112	11.4693	11.4228	10.4295	10.4606					ENSMUSG00000034832	10.8395	11.5784	11.5189	11.1888	10.9909
ENSG00000057252	10.682	11.048	11.1171	10.7045	10.5799					ENSMUSG00000038369	11.776	10.7206	10.7007	11.3109	11.606
ENSG00000130038	11.2004	10.7732	10.8553	11.0999	11.1118					ENSMUSG00000040345	10.3509	11.8775	11.8808	11.1915	10.8109
ENSG00000085978	11.1788	10.9397	10.8283	11.1514	11.1711					ENSMUSG00000028822	11.4707	11.1818	11.202	11.0519	11.2034
ENSG00000179889	10.896	10.8537	10.8153	10.9527	10.9342					ENSMUSG00000023927	11.5764	10.8967	10.8557	11.2735	11.506
ENSG00000165494	11.1142	11.0143	10.9775	11.1143	11.1763					ENSMUSG00000022013	11.6048	10.4976	10.4685	11.4961	12.034
ENSG00000138764	11.0863	10.9291	10.8702	11.233	11.1944					ENSMUSG00000038324	10.6733	11.4537	11.51	11.3013	11.155
ENSG00000130511	10.9501	11.2477	11.2041	10.951	10.9568					ENSMUSG00000003363	10.2988	11.9421	11.9379	11.2423	10.6698
ENSG00000086061	10.6223	10.8778	10.9152	10.7454	10.6662					ENSMUSG00000021068	11.6443	10.8714	10.8509	11.27	11.4495
ENSG00000125817	10.8099	11.0758	11.0972	10.8492	10.7928					ENSMUSG00000027660	12.0135	10.6354	10.6205	11.1402	11.6645
ENSG00000121858	10.6263	11.1063	11.0455	10.6201	10.5753					ENSMUSG00000048279	11.6584	10.8152	10.7825	11.2943	11.5231
ENSG00000176248	11.0291	10.9197	10.7746	11.0515	11.1366					ENSMUSG00000035623	12.0809	10.6123	10.5705	11.1936	11.5969
ENSG00000162607	10.7206	11.1091	11.1496	10.7264	10.5848					ENSMUSG00000042207	11.088	11.2544	11.2669	11.2115	11.2309
ENSG00000281103	11.046	10.8235	10.7562	11.0513	11.0034					ENSMUSG00000060938	11.6681	11.0421	11.1245	10.9779	11.223
ENSG00000168214	11.1829	10.6628	10.6454	11.2755	11.2324					ENSMUSG00000055762	11.7781	10.8017	10.8437	11.1736	11.4272
ENSG00000105223	11.1804	10.9548	10.9894	11.1848	11.0994					ENSMUSG00000031015	11.4935	10.9115	10.8697	11.3029	11.4465
ENSG00000164151	11.0756	10.8366	10.9705	11.1449	11.074					ENSMUSG00000024404	11.4699	11.1118	11.0571	11.1125	11.2638
ENSG00000148110	10.6912	11.0262	11.1045	10.7807	10.755					ENSMUSG00000021000	11.8476	10.7728	10.767	11.1628	11.4646
ENSG00000171475	11.033	10.8727	10.9534	11.115	11.0553					ENSMUSG00000021754	11.1315	11.1208	11.1069	11.2464	11.4037
ENSG00000170989	11.243	10.8304	10.8735	11.2635	11.0979					ENSMUSG00000062203	11.8817	10.8114	10.771	11.0544	11.4901
ENSG00000034152	10.7894	10.9231	10.9022	10.8844	10.7838					ENSMUSG00000031232	11.3232	11.1212	11.0516	11.2623	11.2366
ENSG00000169679	10.4391	11.2603	11.2431	10.5222	10.3867					ENSMUSG00000056579	11.6683	10.8516	10.6324	11.3664	11.4762
ENSG00000183530	11.1115	10.8049	10.8913	11.0536	10.971					ENSMUSG00000018326	11.5937	10.9873	10.9651	11.1282	11.3182
ENSG00000031698	10.8005	10.8419	10.9287	10.8509	10.8794					ENSMUSG00000020358	10.9928	11.1957	11.2388	11.2668	11.2918
ENSG00000173706	11.2332	10.8511	10.9417	11.2133	11.1113					ENSMUSG00000041846	12.1373	10.4332	10.3961	11.3211	11.6879
ENSG00000184840	10.7858	10.9143	10.9859	10.8733	10.7353					ENSMUSG00000061887	11.3489	11.3189	11.2546	11.0911	10.962
ENSG00000106144	10.788	11.0278	10.9511	10.8302	10.8057					ENSMUSG00000068284	11.674	10.7214	10.6996	11.2775	11.6012
ENSG00000127527	10.8978	10.798	10.7347	10.8226	10.8155					ENSMUSG00000024493	11.0543	11.3718	11.3355	11.1658	11.0414
ENSG00000167173	10.442	11.2738	11.341	10.5438	10.5154					ENSMUSG00000004530	10.7631	11.2693	11.2522	11.3677	11.3147
ENSG00000138867	10.7722	11.0731	11.0222	10.7426	10.7385					ENSMUSG00000027639	11.6089	10.8635	10.8059	11.168	11.5194
ENSG00000095319	10.693	10.9491	10.9416	10.7269	10.7986					ENSMUSG00000056076	10.5908	11.5263	11.5598	11.2278	11.052
ENSG00000102471	10.7969	10.6107	10.6825	10.9043	10.701					ENSMUSG00000020827	11.054	11.376	11.3104	11.124	11.0898
ENSG00000150995	10.78	10.9186	11.0646	10.8042	10.7039					ENSMUSG00000028803	11.0637	11.404	11.3488	11.0994	11.0324
ENSG00000155307	10.9081	10.4737	10.4826	11.0625	10.9758					ENSMUSG00000075700	12.2428	10.3956	10.3086	11.3344	11.6631
ENSG00000153561	11.0697	10.7241	10.7474	11.1374	10.9615					ENSMUSG00000026991	11.5992	10.822	10.82	11.2845	11.4161
ENSG00000159753	10.9121	11.1165	10.8944	10.921	10.9511					ENSMUSG00000058997	11.1589	11.1649	11.1104	11.2824	11.2248
ENSG00000205250	10.9251	10.8804	10.7678	10.8983	10.9307					ENSMUSG00000006418	10.3307	11.6091	11.6187	11.289	11.0915
ENSG00000142039	10.9426	10.8206	10.8475	10.9462	10.9377					ENSMUSG00000025745	10.9991	11.2411	11.246	11.2569	11.192
ENSG00000158604	10.8978	11.0476	11.0397	10.9042	10.8635					ENSMUSG00000001419	10.9496	11.3915	11.3502	11.1947	11.0376
ENSG00000164674	10.9123	11.0298	10.965	10.8679	10.8976					ENSMUSG00000021244	11.784	10.6636	10.5937	11.2408	11.6311
ENSG00000155363	10.8637	11.1524	11.0136	10.8493	10.8908					ENSMUSG00000021987	11.4779	10.9337	10.8825	11.2417	11.3731
ENSG00000139697	10.967	10.8239	10.8434	10.9936	10.9458					ENSMUSG00000026775	11.9636	10.5954	10.5484	11.1538	11.6445
ENSG00000266028	10.6898	11.0553	11.0571	10.7071	10.6176					ENSMUSG00000007815	11.2626	10.949	10.9146	11.3838	11.3875
ENSG00000204209	11.0942	10.8999	10.7949	11.1542	11.1186					ENSMUSG00000018507	10.3817	11.8147	11.8084	11.1973	10.6879
ENSG00000158290	10.9255	10.8601	10.8289	10.9687	10.9396					ENSMUSG00000014195	11.4213	10.9263	10.8588	11.1929	11.4895
ENSG00000138600	10.7138	10.9931	11.0568	10.8487	10.8198					ENSMUSG00000056608	11.8106	10.6764	10.6108	11.2757	11.5122
ENSG00000172716	10.7542	11.1513	11.0999	10.7454	10.7903					ENSMUSG00000027940	10.9098	11.1903	11.1661	11.3496	11.2483
ENSG00000100644	10.7448	10.9241	10.9425	10.7462	10.709					ENSMUSG00000029467	11.0743	11.135	11.1328	11.2017	11.3202
ENSG00000084463	10.6739	10.8961	10.9402	10.7429	10.6419					ENSMUSG00000026924	10.6164	11.4989	11.543	11.2668	10.9344
ENSG00000108106	10.3259	11.1044	11.0873	10.451	10.4189					ENSMUSG00000037234	11.926	10.5567	10.5064	11.25	11.6116
ENSG00000164088	10.9374	11.0357	11.0054	10.9297	10.9359					ENSMUSG00000058006	11.4938	11.0474	11.0784	11.0414	11.1882
ENSG00000172432	10.8337	11.0823	10.9022	10.7884	10.7789					ENSMUSG00000041720	11.1657	11.2256	11.2054	11.1719	11.0668
ENSG00000176715	10.6524	11.1821	11.0509	10.6982	10.6995					ENSMUSG00000031592	11.9923	10.4885	10.3777	11.2762	11.6996
ENSG00000010256	10.6945	10.9437	10.9629	10.6748	10.6996					ENSMUSG00000027852	10.9074	11.2108	11.1712	11.37	11.1681
ENSG00000228716	10.3703	11.2357	11.215	10.3835	10.3341					ENSMUSG00000030678	10.4749	11.8935	11.8747	10.9259	10.6586
ENSG00000168297	10.5792	10.9947	11.0571	10.7084	10.6023					ENSMUSG00000038766	11.1947	11.0354	11.0155	11.2748	11.304
ENSG00000140464	10.8432	11.0036	10.9693	10.8934	10.8351					ENSMUSG00000036438	12.3519	10.3018	10.2669	11.2437	11.6543
ENSG00000159111	10.9924	10.9468	10.9434	11.0214	10.9384					ENSMUSG00000029405	11.6055	10.8225	10.7226	11.222	11.4323
ENSG00000164062	10.9304	11.0808	11.096	10.9548	10.83					ENSMUSG00000037860	11.9315	10.4443	10.3598	11.3372	11.7215
ENSG00000126261	10.681	10.9364	10.9473	10.7829	10.6936					ENSMUSG00000021939	11.0824	11.3067	11.3053	11.0274	11.0716
ENSG00000110422	11.0847	10.8036	10.8623	10.9899	11.0779					ENSMUSG00000032280	10.6068	11.6054	11.5861	11.1175	10.8681
ENSG00000115548	11.1164	10.8323	10.8221	11.1917	11.0971					ENSMUSG00000037012	10.9795	11.2227	11.2246	11.2448	11.1084
ENSG00000048707	11.1722	10.7513	10.9517	10.9967	11.0652					ENSMUSG00000019920	11.2235	10.9998	11.0051	11.2876	11.2582
ENSG00000127311	11.0572	10.9229	10.9638	10.9908	11.0452					ENSMUSG00000018547	10.9403	11.4403	11.3851	11.1069	10.9008
ENSG00000065357	11.1213	10.9227	10.7339	11.0318	11.1105					ENSMUSG00000001918	10.3762	12.0123	11.9438	10.9952	10.4451
ENSG00000169129	11.0212	10.4668	10.5317	11.0516	10.9256					ENSMUSG00000021725	11.5312	10.7936	10.7061	11.2019	11.5102
ENSG00000204304	11.0479	10.912	10.8736	10.9383	10.9966					ENSMUSG00000046062	10.8348	11.4299	11.3996	11.0951	10.9816
ENSG00000114841	11.5516	10.8438	11.008	11.26	11.4574					ENSMUSG00000020476	10.7097	11.4193	11.4047	11.2516	10.9427
ENSG00000111676	10.7914	10.9527	10.9254	10.778	10.7958					ENSMUSG00000027706	11.7389	10.6539	10.6425	11.1646	11.522
ENSG00000127947	11.1107	10.8039	10.8113	11.2041	11.138					ENSMUSG00000028937	10.3428	11.5966	11.5785	11.2676	10.9346
ENSG00000172661	11.0519	10.7533	10.6707	11.0372	11.097					ENSMUSG00000038384	10.9692	11.3709	11.3105	11.0881	10.9781
ENSG00000197858	10.681	11.0236	11.0961	10.794	10.7052					ENSMUSG00000073678	11.6928	10.7929	10.6511	11.1876	11.3859
ENSG00000106785	10.6578	11.0607	11.0938	10.6872	10.5986					ENSMUSG00000025404	12.0403	10.6257	10.4718	11.0335	11.5385
ENSG00000189159	10.4485	10.9697	11.0146	10.5519	10.493					ENSMUSG00000001687	11.4847	10.9519	10.9651	11.1107	11.195
ENSG00000115875	10.7298	11.0436	10.9578	10.6405	10.7395					ENSMUSG00000027642	10.6667	11.51	11.4997	11.1726	10.8565
ENSG00000108179	10.3955	10.8711	10.7285	10.5016	10.5159					ENSMUSG00000024085	11.3753	10.9467	10.9359	11.1748	11.2714
ENSG00000069849	10.5079	10.8574	10.7983	10.5568	10.4899					ENSMUSG00000066568	11.4184	10.9186	10.921	11.0878	11.3574
ENSG00000076003	10.1654	11.0898	11.1519	10.1926	10.2608					ENSMUSG00000038437	10.3913	11.8123	11.7439	10.9582	10.7847
ENSG00000078668	10.5687	10.8807	10.9375	10.7348	10.6081					ENSMUSG00000017291	11.86	10.6659	10.5266	11.1811	11.4536
ENSG00000112514	10.9911	10.7281	10.8162	11.0344	10.9501					ENSMUSG00000022000	11.9717	10.4813	10.49	11.156	11.5864
ENSG00000165916	10.5341	10.8315	10.8766	10.5186	10.3557					ENSMUSG00000044627	12.0753	10.489	10.4338	11.1281	11.5568
ENSG00000185825	10.8029	10.9588	10.8937	10.8348	10.7718					ENSMUSG00000021610	10.6662	11.3749	11.4069	11.1754	11.0585
ENSG00000059122	10.8338	11.0823	10.9155	10.8004	10.9316					ENSMUSG00000002033	11.3211	10.8219	10.867	11.1246	11.5464
ENSG00000102081	10.9632	10.866	10.8611	11.0222	10.9556					ENSMUSG00000060550	10.815	11.5746	11.5688	10.9948	10.727
ENSG00000066044	10.5945	10.8239	10.9041	10.6925	10.5908					ENSMUSG00000031627	11.7237	10.6936	10.6056	11.1188	11.5356
ENSG00000100364	10.7358	10.7157	10.8884	10.8388	10.6282					ENSMUSG00000045210	11.5385	10.7235	10.7601	11.1467	11.5052
ENSG00000113328	10.8284	11.2823	11.3418	10.9578	10.8121					ENSMUSG00000022216	10.9759	11.0795	11.0665	11.2752	11.2768
ENSG00000164889	10.6498	10.9169	10.9572	10.6123	10.6508					ENSMUSG00000027109	11.7015	10.6383	10.5763	11.2697	11.4862
ENSG00000151503	10.4671	11.1693	11.1323	10.3901	10.3399					ENSMUSG00000027712	11.6585	10.835	10.8311	11.0058	11.3313
ENSG00000124177	11.1322	10.7508	10.807	11.0831	11.0741					ENSMUSG00000031996	11.5439	10.8242	10.8094	11.2147	11.2662
ENSG00000120685	10.6858	10.9425	10.9134	10.7667	10.7516					ENSMUSG00000063882	11.9027	10.5927	10.6234	11.0743	11.4619
ENSG00000178691	10.6104	10.9559	11.0513	10.6	10.6103					ENSMUSG00000057789	11.0696	11.1323	11.1403	11.1427	11.1596
ENSG00000186184	11.0585	10.8458	10.8241	11.0531	10.9664					ENSMUSG00000031453	10.9839	11.2664	11.2646	11.1041	11.0184
ENSG00000104660	10.9932	10.8232	10.85	11.0451	10.9541					ENSMUSG00000021182	10.9911	11.2081	11.1005	11.1755	11.1581
ENSG00000051825	10.827	11.0905	11.1275	10.7218	10.8703					ENSMUSG00000025860	11.3583	10.8279	10.7029	11.2729	11.4691
ENSG00000172943	10.9475	10.8807	10.8134	10.972	10.9494					ENSMUSG00000051339	10.4557	11.5928	11.5694	11.2364	10.7738
ENSG00000166037	10.7767	11.0117	10.9732	10.8371	10.8104					ENSMUSG00000027030	11.1892	11.0074	10.8913	11.2274	11.3123
ENSG00000197948	11.0556	10.9202	10.7056	10.9587	11.0793					ENSMUSG00000019951	11.6399	10.7446	10.7396	11.2038	11.2969
ENSG00000183864	10.9021	10.713	10.7266	11.0209	10.9335					ENSMUSG00000055531	11.5575	10.8263	10.711	11.1072	11.4187
ENSG00000136560	10.6249	10.9489	10.8855	10.6862	10.562					ENSMUSG00000037475	12.0863	10.4061	10.3242	11.2241	11.5775
ENSG00000070081	10.462	10.6096	10.6661	10.4956	10.3447					ENSMUSG00000038762	11.4257	11.0279	10.9373	11.0379	11.1892
ENSG00000143437	10.9567	10.8382	10.82	11.0033	10.9085					ENSMUSG00000004626	11.175	11.2089	11.215	11.1387	10.8788
ENSG00000023287	10.9847	10.7328	10.729	11.0169	10.9398					ENSMUSG00000059890	11.5772	10.8987	10.7905	11.159	11.1892
ENSG00000166446	10.527	10.8238	10.8195	10.5503	10.5281					ENSMUSG00000022307	11.8323	10.5715	10.5789	11.203	11.4274
ENSG00000204131	11.3536	10.7377	10.8096	11.4106	11.3452					ENSMUSG00000032202	11.2432	11.0237	10.9493	11.212	11.1819
ENSG00000134108	10.6162	10.7734	10.7981	10.7035	10.6249					ENSMUSG00000021258	11.1989	10.8386	10.7904	11.2688	11.5119
ENSG00000134574	10.4583	11.6784	11.6173	10.4686	10.5243					ENSMUSG00000031513	11.0933	11.1098	11.1022	11.1793	11.1212
ENSG00000143624	10.8789	10.7785	10.6982	10.8723	10.9326					ENSMUSG00000032407	11.8706	10.417	10.4089	11.2658	11.642
ENSG00000237649	10.3	11.2364	11.2025	10.3428	10.3575					ENSMUSG00000018965	11.4907	10.7718	10.6962	11.1351	11.5103
ENSG00000183255	10.7717	10.6773	10.6666	10.7735	10.7723					ENSMUSG00000024908	11.187	10.9983	10.94	11.1783	11.2798
ENSG00000118579	11.0237	10.7706	10.6547	11.1091	11.0315					ENSMUSG00000036529	10.2077	11.8793	11.8484	11.0121	10.6327
ENSG00000090905	11.0083	10.7192	10.7432	10.9255	10.946					ENSMUSG00000032249	11.84	10.5785	10.5456	11	11.6043
ENSG00000168003	10.2548	10.4198	10.4141	10.306	10.3177					ENSMUSG00000062901	11.4249	10.8958	10.8513	11.1506	11.2401
ENSG00000196998	10.9617	10.8908	10.7904	10.9531	10.9858					ENSMUSG00000049470	11.3524	10.902	10.8497	11.2083	11.2494
ENSG00000147133	11.0501	10.7732	10.8971	10.9583	10.9201					ENSMUSG00000019804	11.8778	10.5468	10.523	11.1158	11.4979
ENSG00000198833	10.8365	10.6659	10.7007	10.9243	10.805					ENSMUSG00000025357	10.8439	11.097	11.075	11.3067	11.2331
ENSG00000077254	10.8962	10.8385	10.8007	11.0083	10.9375					ENSMUSG00000053565	11.2801	11.0529	11.0534	10.9866	11.1827
ENSG00000253719	10.9614	10.776	10.7209	11.0001	10.9212					ENSMUSG00000029804	11.2076	11.0816	11.0418	11.0211	11.2007
ENSG00000198162	10.9645	10.7567	10.863	11.0257	10.8923					ENSMUSG00000020114	11.3159	11.0726	11.0961	10.9876	11.0742
ENSG00000203880	11.1977	10.9516	10.8288	11.2125	11.271					ENSMUSG00000018377	11.698	10.61	10.5293	11.1924	11.5153
ENSG00000144381	10.4352	10.67	10.6825	10.4752	10.377					ENSMUSG00000029247	11.1937	10.9739	10.9505	11.1547	11.2711
ENSG00000152520	11.0313	10.7915	10.8664	10.9739	10.9769					ENSMUSG00000029426	10.7969	11.2794	11.2861	11.2024	10.9728
ENSG00000276043	10.2594	11.1371	11.1932	10.2151	10.2633					ENSMUSG00000025410	10.8597	11.4254	11.3966	10.9713	10.8811
ENSG00000167900	10.0513	11.3491	11.3712	10.0076	9.97507					ENSMUSG00000017548	11.9315	10.5456	10.5147	11.1065	11.4344
ENSG00000164442	10.5844	10.7196	10.8568	10.8282	10.6906					ENSMUSG00000039621	10.3018	11.6192	11.6762	11.0993	10.8264
ENSG00000214176	11.1252	10.789	10.7259	11.0407	11.1961					ENSMUSG00000016921	11.1394	10.9954	10.9613	11.1553	11.2686
ENSG00000112531	10.8003	10.9552	11.0184	10.8024	10.8134					ENSMUSG00000040463	10.9194	11.3383	11.2863	11.0309	10.9446
ENSG00000102908	11.1724	10.7413	10.8203	10.9851	11.0956					ENSMUSG00000031314	11.743	10.5984	10.5333	11.1737	11.4711
ENSG00000035928	10.7117	10.9242	10.9555	10.817	10.6531					ENSMUSG00000018412	11.2166	11.0551	11.0552	11.0448	11.1416
ENSG00000148358	10.6353	10.8323	10.8496	10.7061	10.6656					ENSMUSG00000022100	11.3777	10.8732	10.8237	11.1773	11.2569
ENSG00000134748	10.8397	10.6118	10.588	10.8917	10.8893					ENSMUSG00000032187	10.9631	11.1502	11.0908	11.1874	11.1052
ENSG00000155561	10.5384	10.9177	10.8921	10.4429	10.4403					ENSMUSG00000015243	11.2125	11.0333	10.9878	11.1121	11.1478
ENSG00000142512	11.1816	11.284	11.3443	10.9455	11.1514					ENSMUSG00000079523	10.3728	11.7838	11.7658	10.8373	10.7291
ENSG00000139687	10.5014	10.8326	10.871	10.6311	10.4825					ENSMUSG00000044477	11.9116	10.6607	10.644	10.9116	11.3594
ENSG00000004700	10.5586	10.7599	10.7708	10.641	10.579					ENSMUSG00000038774	11.5285	10.7907	10.7187	11.1828	11.2625
ENSG00000141576	10.3997	10.9749	10.9902	10.3744	10.3771					ENSMUSG00000004263	11.4518	10.9556	10.8793	10.9036	11.265
ENSG00000023445	10.0479	11.1488	11.266	9.97065	10.0133					ENSMUSG00000024516	11.5691	10.9221	10.9144	10.8657	11.1825
ENSG00000113407	10.5064	10.6924	10.701	10.6405	10.5424					ENSMUSG00000026434	11.5661	10.7223	10.7065	11.1498	11.2997
ENSG00000112282	11.0283	10.7899	10.7341	10.918	10.8666					ENSMUSG00000029038	11.7771	10.5816	10.6218	11.0602	11.3969
ENSG00000166188	10.9085	10.7109	10.813	11.008	10.9366					ENSMUSG00000019370	11.2973	11.04	10.9963	11.0098	11.0893
ENSG00000120875	10.217	10.7194	10.7315	10.4453	10.3057					ENSMUSG00000031885	11.4211	10.79	10.6586	11.1767	11.3827
ENSG00000156983	10.9416	10.7484	10.6753	10.896	10.9108					ENSMUSG00000042625	11.4582	10.8627	10.8121	10.9798	11.3038
ENSG00000170265	10.6357	10.7668	10.7417	10.6841	10.6117					ENSMUSG00000027680	11.8228	10.5163	10.4817	11.1214	11.4743
ENSG00000130779	10.6622	10.9108	10.9504	10.7165	10.6328					ENSMUSG00000072501	12.0047	10.4812	10.3447	11.1197	11.465
ENSG00000189013	10.6489	10.8035	10.9242	10.6433	10.6553					ENSMUSG00000024014	10.6751	11.588	11.5391	10.9154	10.6934
ENSG00000117614	10.8907	10.6822	10.7549	10.9487	10.8905					ENSMUSG00000028478	11.5133	10.696	10.7206	11.0205	11.4603
ENSG00000136295	10.8554	10.7764	10.7102	11.0539	10.9464					ENSMUSG00000074746	11.9891	10.5452	10.5495	11.0588	11.2591
ENSG00000198625	11.085	10.7339	10.6539	10.9742	11.1364					ENSMUSG00000042460	11.52	10.649	10.6314	11.1421	11.4569
ENSG00000118689	11.0376	10.6615	10.7397	11.0647	11.0265					ENSMUSG00000051695	10.5186	11.8532	11.8649	10.7305	10.4282
ENSG00000146828	10.9002	10.8011	10.6385	10.7348	10.9268					ENSMUSG00000021408	11.5707	10.7085	10.6378	11.1375	11.3407
ENSG00000134779	10.5926	10.832	10.8833	10.5934	10.5624					ENSMUSG00000029992	11.5118	10.847	10.701	11.0965	11.2308
ENSG00000125952	10.8329	10.7013	10.7531	10.9084	10.8156					ENSMUSG00000037071	11.2286	10.9427	10.8829	11.1615	11.1713
ENSG00000103126	10.9989	10.6639	10.6367	11.0917	11.0761					ENSMUSG00000021484	10.5418	11.5129	11.5416	11.0923	10.6966
ENSG00000167508	10.7725	10.7289	10.657	10.7801	10.761					ENSMUSG00000013593	10.8352	11.3221	11.3061	11.0212	10.8982
ENSG00000176087	10.5735	10.8399	10.9205	10.6717	10.6096					ENSMUSG00000017670	10.4546	11.5806	11.5418	11.0341	10.7686
ENSG00000198113	10.7929	10.5859	10.6571	10.8478	10.7838					ENSMUSG00000098112	10.7256	11.1835	11.1927	11.2505	11.0269
ENSG00000060069	10.8593	10.6597	10.6805	10.902	10.8785					ENSMUSG00000030062	11.2185	11.0686	11.0241	10.9789	11.0817
ENSG00000215252	10.7966	11.2844	10.9952	10.6478	10.8546					ENSMUSG00000035696	11.9325	10.4551	10.3869	11.0491	11.5468
ENSG00000106771	10.542	10.6612	10.7614	10.6295	10.563					ENSMUSG00000022876	11.6291	10.6712	10.6663	11.0885	11.3135
ENSG00000156858	10.5956	10.8849	10.8281	10.7062	10.7383					ENSMUSG00000028522	11.4396	10.7177	10.6308	11.2038	11.3765
ENSG00000124155	10.6883	10.8995	10.8258	10.6951	10.6345					ENSMUSG00000000826	10.9115	11.2969	11.2357	11.0184	10.9051
ENSG00000145819	11.0186	10.317	10.5043	11.042	10.9411					ENSMUSG00000028849	10.8639	11.2944	11.2807	10.9324	10.9864
ENSG00000175727	11.0254	10.7173	10.5541	11.0239	11.0786					ENSMUSG00000041235	11.3912	10.9132	10.8949	11.0255	11.1274
ENSG00000182534	10.4938	10.4328	10.3132	10.5702	10.6686					ENSMUSG00000044447	11.0407	11.0683	11.0506	11.1054	11.0769
ENSG00000166289	11.0101	10.6348	10.581	11.0126	10.9929					ENSMUSG00000058690	11.8858	10.449	10.4189	11.1539	11.432
ENSG00000197111	10.7649	10.7101	10.697	10.827	10.8224					ENSMUSG00000024542	11.1444	10.8663	10.7773	11.2495	11.2906
ENSG00000116704	10.6011	10.8323	10.8416	10.6544	10.5734					ENSMUSG00000053289	11.9531	10.3278	10.3713	11.0835	11.59
ENSG00000135473	10.8844	10.7751	10.5719	10.918	10.9649					ENSMUSG00000038127	11.4957	10.6242	10.5199	11.1915	11.4933
ENSG00000127663	10.9168	10.662	10.7081	10.9139	10.98					ENSMUSG00000041849	11.9422	10.4653	10.4692	10.9949	11.4525
ENSG00000177374	10.5027	10.8161	10.8884	10.6109	10.523					ENSMUSG00000029449	10.1672	11.7389	11.6786	11.204	10.5331
ENSG00000170606	10.6876	10.7481	10.744	10.7087	10.633					ENSMUSG00000022533	11.3909	10.8872	10.8025	11.0583	11.1803
ENSG00000173200	11.0966	10.997	10.7651	11.0346	11.1337					ENSMUSG00000024339	9.67143	12.115	12.0826	10.987	10.461
ENSG00000198858	10.6875	11.0799	11.1916	10.5793	10.6657					ENSMUSG00000047036	11.2463	10.9475	10.8035	11.0424	11.2691
ENSG00000089094	10.8284	10.6368	10.7595	10.8401	10.7635					ENSMUSG00000061306	9.76461	11.7926	11.7824	11.2451	10.7176
ENSG00000134824	10.1402	10.8636	10.8903	10.1562	10.0965					ENSMUSG00000034850	10.3433	11.4362	11.4166	11.1763	10.9274
ENSG00000138172	10.6521	10.8633	10.9284	10.7704	10.6615					ENSMUSG00000043263	12.2048	10.247	10.168	11.0847	11.5931
ENSG00000197535	10.6377	10.8646	10.9241	10.6247	10.6037					ENSMUSG00000021843	11.9347	10.3709	10.3318	11.1005	11.559
ENSG00000161057	10.3627	10.6898	10.7024	10.5122	10.45					ENSMUSG00000087107	11.5857	10.4587	10.3721	11.2045	11.6739
ENSG00000100906	10.3101	11.0232	10.9427	10.3945	10.3674					ENSMUSG00000031129	10.9329	10.9803	10.9751	11.1743	11.228
ENSG00000134602	10.6366	10.7634	10.8265	10.5923	10.61					ENSMUSG00000019943	11.5824	10.7062	10.6327	11.0485	11.3146
ENSG00000075218	10.2305	11.1172	11.1332	10.2187	10.1707					ENSMUSG00000048249	11.6433	10.6336	10.5871	11.1317	11.2843
ENSG00000226752	10.7568	11.2252	11.0339	10.7975	10.7992					ENSMUSG00000049323	10.8362	11.2046	11.1936	11.0592	10.9847
ENSG00000115073	10.7304	10.8491	10.7711	10.6475	10.707					ENSMUSG00000037486	11.629	10.6188	10.5294	11.1052	11.3941
ENSG00000198815	10.825	10.7453	10.7403	10.7984	10.7784					ENSMUSG00000061032	11.3661	10.7729	10.8292	11.0496	11.2581
ENSG00000129103	10.7514	10.9129	10.8565	10.801	10.7635					ENSMUSG00000034135	11.0996	10.9861	10.9103	11.1546	11.1209
ENSG00000004897	10.4817	10.7317	10.8279	10.5366	10.4372					ENSMUSG00000051341	11.7567	10.4405	10.2865	11.2462	11.5336
ENSG00000059758	10.8817	10.5531	10.6542	11.0176	10.8924					ENSMUSG00000000168	11.1787	10.9475	10.9663	11.0377	11.1329
ENSG00000089486	10.6514	10.8617	10.8962	10.7386	10.5621					ENSMUSG00000034220	9.7694	12.0719	12.1284	10.9478	10.3422
ENSG00000110583	10.7348	10.8736	10.7545	10.7027	10.6567					ENSMUSG00000042323	11.2738	10.6975	10.6574	11.2328	11.3952
ENSG00000116685	10.5445	10.7796	10.8326	10.7306	10.5763					ENSMUSG00000020275	11.5882	10.5951	10.499	11.204	11.3616
ENSG00000107819	10.4793	10.739	10.692	10.5109	10.6129					ENSMUSG00000059273	10.3655	11.569	11.4835	11.0428	10.7816
ENSG00000182670	10.9514	10.5835	10.6033	11.0439	11.078					ENSMUSG00000032089	10.1874	11.5511	11.5127	11.0927	10.8918
ENSG00000196850	10.726	10.8334	10.9503	10.755	10.5846					ENSMUSG00000039473	10.5791	11.2977	11.2812	11.0967	10.9785
ENSG00000197894	10.7842	10.6085	10.5543	10.8033	10.6589					ENSMUSG00000046721	12.9894	9.50001	9.45663	11.2852	11.9991
ENSG00000168411	10.3937	11.0383	10.9699	10.4758	10.3047					ENSMUSG00000005142	10.379	11.5432	11.5079	11.1236	10.6665
ENSG00000137812	10.1697	11.1855	11.1833	10.2392	10.0877					ENSMUSG00000035621	10.242	11.6286	11.5486	11.0812	10.7152
ENSG00000062716	10.2979	10.9958	10.8709	10.3124	10.1584					ENSMUSG00000030231	11.467	10.7216	10.6708	11.091	11.2617
ENSG00000112787	10.8037	10.669	10.6405	10.8238	10.8886					ENSMUSG00000001847	10.9491	11.2718	11.232	10.8323	10.9184
ENSG00000143013	10.6421	10.746	10.7929	10.7026	10.6064					ENSMUSG00000024392	10.3333	11.6709	11.6446	10.9922	10.5548
ENSG00000100911	10.6202	10.9265	10.9251	10.567	10.5386					ENSMUSG00000020964	11.0964	11.0149	10.945	11.0958	11.0366
ENSG00000159873	10.7299	10.6206	10.5653	10.7708	10.7421					ENSMUSG00000027692	11.5738	10.696	10.6312	10.9426	11.3444
ENSG00000142168	10.4605	10.6374	10.6007	10.4055	10.4836					ENSMUSG00000040297	11.3551	10.8095	10.6883	11.0908	11.23
ENSG00000184575	10.4585	10.6119	10.6171	10.6071	10.5736					ENSMUSG00000026393	11.3813	10.676	10.61	11.0636	11.4399
ENSG00000124120	10.631	10.8017	10.8024	10.6271	10.5557					ENSMUSG00000021012	11.4373	10.667	10.6832	11.1201	11.2564
ENSG00000204371	10.5786	10.7448	10.7902	10.6623	10.6378					ENSMUSG00000006519	9.83653	11.8763	11.8668	11.0141	10.5692
ENSG00000173692	10.3795	10.6226	10.621	10.4858	10.3261					ENSMUSG00000051149	11.1562	10.8719	10.8687	11.1143	11.1515
ENSG00000185201	11.4873	10.2928	10.329	11.4968	11.4139					ENSMUSG00000039264	10.2589	11.4188	11.4349	11.1393	10.9062
ENSG00000244462	10.767	10.6877	10.7428	10.7199	10.671					ENSMUSG00000028692	10.2379	11.6394	11.6776	11.097	10.505
ENSG00000135074	9.75696	11.7756	11.8061	9.67874	9.62376					ENSMUSG00000063273	11.4841	10.569	10.4546	11.1826	11.465
ENSG00000101745	10.8719	10.6399	10.6937	10.859	10.8448					ENSMUSG00000025997	11.1725	10.8899	10.8038	11.0511	11.2307
ENSG00000171302	10.5808	10.8144	10.8514	10.5809	10.5027					ENSMUSG00000025223	10.4162	11.4696	11.3919	11.0925	10.7725
ENSG00000122299	10.4644	11.0013	10.9508	10.5308	10.5507					ENSMUSG00000037072	11.5849	10.5962	10.6083	11.0167	11.3331
ENSG00000135148	10.6269	10.8518	10.8329	10.6681	10.6485					ENSMUSG00000033732	10.6257	11.2243	11.1811	11.1398	10.9572
ENSG00000132549	11.1295	10.6271	10.7478	11.0854	11.0692					ENSMUSG00000024772	10.4557	11.4527	11.5065	10.9582	10.7535
ENSG00000188994	10.8162	10.5675	10.7349	10.7998	10.8366					ENSMUSG00000079363	11.6436	10.4785	10.4356	11.1267	11.4348
ENSG00000163956	10.4506	10.6974	10.7005	10.5179	10.4596					ENSMUSG00000022752	11.4088	10.6563	10.6162	11.0759	11.3507
ENSG00000112249	10.588	11.1084	11.1659	10.6925	10.5999					ENSMUSG00000030662	10.9027	10.9727	11.044	11.1268	11.0577
ENSG00000167325	10.1268	11.0664	11.0468	10.1524	10.016					ENSMUSG00000040723	10.4898	11.3454	11.2386	11.1443	10.885
ENSG00000130414	10.8639	10.7121	10.6513	10.7765	10.9027					ENSMUSG00000018168	11.804	10.5952	10.5639	10.9685	11.1647
ENSG00000185088	10.4754	11.2627	11.2581	10.4638	10.5452					ENSMUSG00000027347	11.6403	10.5706	10.5523	11.0027	11.3293
ENSG00000166881	10.1698	10.9145	10.9046	10.2567	10.1272					ENSMUSG00000031154	10.9779	11.1509	11.0977	10.9035	10.965
ENSG00000110107	10.4575	10.5815	10.6099	10.5305	10.4111					ENSMUSG00000030704	11.6487	10.3347	10.2036	11.3167	11.5898
ENSG00000136810	10.1185	10.5096	10.5227	10.0739	10.1122					ENSMUSG00000031701	11.7631	10.5095	10.4863	11.0198	11.3034
ENSG00000005379	10.6077	11.3261	11.1887	10.5132	10.6139					ENSMUSG00000034109	12.5535	10.0723	10.0466	10.8649	11.5368
ENSG00000039650	10.8247	10.7681	10.6235	10.7966	10.8794					ENSMUSG00000026009	11.1632	10.8637	10.7957	11.0798	11.1692
ENSG00000149100	10.8253	10.5829	10.5913	10.9096	10.8116					ENSMUSG00000001289	11.064	10.7525	10.7695	11.1958	11.2881
ENSG00000135870	10.8811	10.5981	10.731	10.9051	10.8647					ENSMUSG00000023110	10.6317	11.0238	11.0192	11.2348	11.1452
ENSG00000167395	10.7539	10.5841	10.5369	10.7826	10.7524					ENSMUSG00000032382	10.704	11.1236	11.0977	11.1199	11.003
ENSG00000155368	10.4247	10.7421	10.6159	10.4647	10.4225					ENSMUSG00000075602	10.798	11.0031	11.0465	11.0253	11.1752
ENSG00000103522	10.6496	11.0001	11.0372	10.7442	10.7208					ENSMUSG00000024383	11.2198	10.8729	10.7667	11.0244	11.1534
ENSG00000175040	10.9335	10.0234	10.1381	11.1191	11.059					ENSMUSG00000026425	11.0438	10.9109	10.9076	11.0595	11.1132
ENSG00000104998	10.8538	10.4884	10.3929	10.8409	10.8757					ENSMUSG00000026110	11.0808	10.9719	10.9759	11.0377	10.962
ENSG00000131584	10.5843	10.794	10.6112	10.5791	10.7259					ENSMUSG00000024294	11.3126	10.8308	10.7586	10.9639	11.1604
ENSG00000123080	10.2727	11.0108	10.9973	10.2887	10.2757					ENSMUSG00000032745	11.2123	10.6316	10.5108	11.2821	11.3892
ENSG00000143641	10.3664	10.4928	10.4841	10.545	10.4856					ENSMUSG00000026254	11.3362	10.747	10.7647	10.9153	11.2557
ENSG00000076924	10.794	10.5438	10.4945	10.8666	10.8329					ENSMUSG00000029686	11.606	10.6073	10.553	10.9864	11.2562
ENSG00000135821	10.7024	10.426	10.5488	10.7435	10.6091					ENSMUSG00000002014	10.8611	11.1748	11.1191	10.9666	10.883
ENSG00000142102	10.8383	11.2519	11.0468	10.8262	10.8987					ENSMUSG00000034290	11.1044	11.1838	11.1245	10.8288	10.7627
ENSG00000124198	10.7787	10.5418	10.5712	10.7219	10.6902					ENSMUSG00000015714	10.2904	11.5028	11.4833	11.0553	10.6705
ENSG00000204257	10.6799	10.7837	10.8076	10.6977	10.7185					ENSMUSG00000068735	10.2763	11.9567	11.9245	10.7531	10.0769
ENSG00000100731	10.6221	10.9258	11.0005	10.5828	10.6081					ENSMUSG00000036241	11.5321	10.6609	10.604	10.9069	11.2694
ENSG00000276045	10.4536	10.7648	10.8654	10.5998	10.4505					ENSMUSG00000039159	11.2975	11.0846	11.0035	10.6481	10.9282
ENSG00000160209	10.6772	10.8535	10.743	10.6975	10.7					ENSMUSG00000024096	11.1859	11.0186	10.9625	10.8562	10.9367
ENSG00000112695	10.4437	10.633	10.7046	10.4569	10.4657					ENSMUSG00000024425	10.5589	11.4238	11.4448	10.8292	10.7026
ENSG00000198876	10.6509	10.5537	10.5743	10.6855	10.668					ENSMUSG00000019841	11.6157	10.5204	10.4487	10.9947	11.3728
ENSG00000081985	10.3312	10.6569	10.7506	10.3969	10.3057					ENSMUSG00000009907	11.3936	10.6798	10.6622	11.017	11.195
ENSG00000154222	10.6863	10.6056	10.5306	10.7933	10.7558					ENSMUSG00000038481	11.1564	10.7856	10.7708	11.0043	11.2187
ENSG00000180628	10.6447	10.7625	10.8803	10.7786	10.6454					ENSMUSG00000007564	10.1589	11.5511	11.546	11.1279	10.5504
ENSG00000162601	10.8291	10.7774	10.7031	10.7996	10.9602					ENSMUSG00000057236	10.5503	11.3446	11.3425	10.9509	10.7432
ENSG00000182952	10.7487	10.4848	10.6655	10.8003	10.7212					ENSMUSG00000028106	11.1715	10.7648	10.7632	11.035	11.1952
ENSG00000130787	10.6055	10.6789	10.7426	10.6532	10.7027					ENSMUSG00000040710	11.3365	10.5615	10.4436	11.1848	11.4009
ENSG00000119820	10.8208	10.4733	10.5634	10.8014	10.7485					ENSMUSG00000039367	10.1339	11.5314	11.5321	11.0306	10.6932
ENSG00000197601	10.6976	10.598	10.5882	10.6604	10.6503					ENSMUSG00000021929	11.813	10.2909	10.2405	11.0788	11.4823
ENSG00000011275	10.7274	10.433	10.3432	10.7629	10.7682					ENSMUSG00000034116	10.5895	11.3577	11.3406	10.9095	10.7051
ENSG00000105202	10.7695	10.5065	10.4455	10.8092	10.6667					ENSMUSG00000073563	11.1659	10.6155	10.5011	11.1623	11.4553
ENSG00000174238	10.5835	10.6447	10.7584	10.5688	10.5913					ENSMUSG00000054604	10.8327	10.7602	10.7725	11.2848	11.247
ENSG00000111801	11.0241	10.7249	10.5391	11.0331	11.0568					ENSMUSG00000039967	11.6493	10.3766	10.3244	11.1212	11.416
ENSG00000166503	10.5391	10.7911	10.8142	10.6068	10.4901					ENSMUSG00000020608	12.134	10.1108	10.0693	10.985	11.5783
ENSG00000106462	10.3554	11.0619	10.9654	10.2103	10.3102					ENSMUSG00000001783	10.3025	11.3627	11.3574	11.0916	10.7616
ENSG00000167770	10.6256	10.6014	10.528	10.6017	10.662					ENSMUSG00000032115	10.0989	11.5273	11.5292	10.9935	10.7189
ENSG00000136100	10.7962	10.6183	10.6952	10.8398	10.8785					ENSMUSG00000033326	10.646	11.1697	11.1343	11.0614	10.8308
ENSG00000104825	10.4841	10.7789	10.7508	10.4891	10.3789					ENSMUSG00000062078	11.9561	10.2211	10.1902	11.0391	11.427
ENSG00000160216	10.5889	10.7277	10.669	10.5403	10.6047					ENSMUSG00000026463	10.7982	11.0435	10.9986	11.0181	10.9691
ENSG00000206190	10.6338	10.9034	10.9121	10.71	10.5706					ENSMUSG00000021027	11.3106	10.7785	10.6824	10.9172	11.1384
ENSG00000127824	10.4269	10.9794	11.016	10.3642	10.2705					ENSMUSG00000061315	11.7699	10.3835	10.2935	10.9103	11.4634
ENSG00000139921	10.42	10.6782	10.7443	10.5079	10.3951					ENSMUSG00000029723	9.97062	11.9555	11.896	10.7713	10.2258
ENSG00000100027	10.8244	10.6635	10.6266	10.8535	10.7771					ENSMUSG00000020362	11.291	10.7023	10.614	11.0827	11.1289
ENSG00000111331	10.2893	11.2721	11.2736	10.3855	10.3009					ENSMUSG00000035227	11.1525	10.691	10.7127	11.065	11.1954
ENSG00000159346	10.5032	10.7258	10.719	10.5096	10.362					ENSMUSG00000018340	10.0542	11.4487	11.4546	11.1354	10.7149
ENSG00000115944	10.7182	10.4727	10.5797	10.7809	10.6448					ENSMUSG00000026353	11.446	10.5799	10.5312	11.0701	11.1772
ENSG00000109906	10.6275	10.8036	10.8617	10.617	10.6035					ENSMUSG00000022536	11.3258	10.8517	10.8086	10.8618	10.9549
ENSG00000100376	11.5223	9.61464	9.49344	11.4903	11.6938					ENSMUSG00000020687	11.7533	10.3656	10.289	11.0195	11.3748
ENSG00000108671	10.3608	10.6201	10.66	10.4847	10.4259					ENSMUSG00000037503	10.3905	11.3138	11.3433	10.9725	10.7802
ENSG00000116237	10.4254	10.7331	10.7344	10.4052	10.3801					ENSMUSG00000030105	11.4923	10.391	10.341	11.1049	11.4626
ENSG00000144580	10.455	10.7071	10.6589	10.4982	10.4021					ENSMUSG00000028433	11.5205	10.5666	10.4953	10.9723	11.2363
ENSG00000135476	10.0726	11.1017	11.0943	10.1034	10.1435					ENSMUSG00000002428	11.8095	10.373	10.2639	10.9575	11.3829
ENSG00000215908	10.6614	10.8835	10.7275	10.6112	10.7169					ENSMUSG00000030798	9.60333	11.8288	11.7744	11.0816	10.4933
ENSG00000145386	9.99954	11.1098	11.1181	10.052	9.97078					ENSMUSG00000042772	11.0889	10.7237	10.6358	11.1131	11.2192
ENSG00000196975	10.4411	10.8085	10.7508	10.5563	10.3852					ENSMUSG00000006673	11.0928	10.742	10.7366	11.0759	11.1293
ENSG00000169220	10.7639	10.4706	10.5078	10.7693	10.7765					ENSMUSG00000047153	10.3147	11.4868	11.4204	10.8756	10.679
ENSG00000060138	10.4665	10.8053	10.804	10.501	10.4755					ENSMUSG00000005312	11.2654	10.6879	10.5932	10.9857	11.235
ENSG00000101150	10.6321	10.4572	10.437	10.7861	10.6331					ENSMUSG00000027067	10.7868	11.0391	11.0241	10.9807	10.9365
ENSG00000101160	10.4777	10.6702	10.723	10.6048	10.4164					ENSMUSG00000029313	11.0082	10.8295	10.8764	10.966	11.0834
ENSG00000107341	10.6746	10.6198	10.5288	10.683	10.6233					ENSMUSG00000058301	10.6192	11.3659	11.3091	10.8935	10.5644
ENSG00000223865	10.5449	10.9367	10.9954	10.4935	10.4852					ENSMUSG00000042541	11.9115	10.102	10.0641	10.9254	11.748
ENSG00000130520	10.4587	10.7701	10.8744	10.3705	10.376					ENSMUSG00000022884	11.129	10.9366	10.8477	10.8792	10.956
ENSG00000089685	9.935	10.926	10.9598	10.0025	9.99741					ENSMUSG00000021890	10.7977	11.0157	11.0294	10.9492	10.938
ENSG00000140391	10.6837	11.045	10.9139	10.3629	10.5824					ENSMUSG00000063077	11.2901	10.7311	10.6909	10.9582	11.059
ENSG00000104970	10.2918	11.0744	11.0615	10.3885	10.2991					ENSMUSG00000021366	11.4067	10.6777	10.7568	10.9606	10.9199
ENSG00000065150	10.3599	10.6604	10.6998	10.4474	10.3177					ENSMUSG00000029447	11.0451	10.8163	10.7268	11.023	11.1016
ENSG00000167618	10.2991	10.7535	10.7559	10.2625	10.3041					ENSMUSG00000036499	12.037	10.1189	10.1167	11.0078	11.4299
ENSG00000196305	10.4202	10.627	10.4609	10.4	10.302					ENSMUSG00000027593	10.9277	10.9955	11.0051	10.9364	10.8439
ENSG00000078269	10.1004	11.0964	11.0993	10.1527	10.2002					ENSMUSG00000032604	10.3037	11.21	11.2173	11.1354	10.8413
ENSG00000081087	10.4901	10.6399	10.7372	10.5003	10.506					ENSMUSG00000032481	11.5254	10.5654	10.5285	10.8117	11.2739
ENSG00000171848	9.73394	11.1127	11.1785	9.86149	9.85054					ENSMUSG00000040433	11.0477	10.6087	10.5853	11.1063	11.355
ENSG00000171223	10.457	10.6812	10.7793	10.5774	10.423					ENSMUSG00000020132	11.4732	10.5636	10.4495	10.929	11.2858
ENSG00000111667	10.4774	10.5946	10.5672	10.5078	10.3662					ENSMUSG00000037754	10.483	11.2139	11.2047	10.9704	10.8269
ENSG00000007237	11.1166	10.209	10.1466	11.3001	11.1921					ENSMUSG00000042423	10.1481	11.5743	11.5042	10.8773	10.5935
ENSG00000237441	10.8354	10.6829	10.5588	10.8403	10.9105					ENSMUSG00000041328	11.6175	10.495	10.3712	10.8307	11.3824
ENSG00000126391	10.5406	10.6852	10.6569	10.5801	10.5458					ENSMUSG00000026095	11.2252	10.7906	10.7855	10.8525	11.0375
ENSG00000116539	10.8207	10.5282	10.6129	10.7015	10.8245					ENSMUSG00000040351	11.3165	10.6944	10.6186	10.9522	11.1044
ENSG00000136108	10.4513	10.7703	10.7806	10.579	10.4816					ENSMUSG00000026029	11.9817	10.3042	10.2778	10.8296	11.2881
ENSG00000159176	10.3413	10.7228	10.756	10.3914	10.3024					ENSMUSG00000022771	11.1483	10.7231	10.6882	11.0472	11.074
ENSG00000138246	10.7097	10.4578	10.498	10.6823	10.6989					ENSMUSG00000024270	10.9644	10.7799	10.7828	10.9584	11.194
ENSG00000133794	10.556	10.7434	10.7946	10.5778	10.5357					ENSMUSG00000033213	10.9844	10.8533	10.8137	10.9249	11.0839
ENSG00000033178	10.6671	10.5356	10.5756	10.6507	10.6415					ENSMUSG00000056917	10.1195	11.5404	11.5062	10.882	10.6106
ENSG00000173218	10.3499	10.8392	10.7875	10.4285	10.317					ENSMUSG00000048076	10.503	11.1717	11.1879	10.892	10.8963
ENSG00000134453	10.4081	10.7491	10.6791	10.454	10.4389					ENSMUSG00000032336	10.9798	10.8284	10.7323	11.0537	11.0558
ENSG00000146918	9.97417	11.0638	11.1234	10.0264	9.94973					ENSMUSG00000031392	10.8354	11.0235	10.9955	10.9642	10.8293
ENSG00000080819	10.3302	10.5246	10.5432	10.3066	10.2902					ENSMUSG00000004612	9.81093	11.7133	11.7099	11.0145	10.3984
ENSG00000048471	10.2191	10.7876	10.9313	10.1192	10.1775					ENSMUSG00000019428	9.67544	12.0269	11.9761	10.7956	10.1727
ENSG00000126709	10.2211	10.9421	10.9215	10.2972	10.2127					ENSMUSG00000055670	10.3871	11.355	11.2279	10.9324	10.7424
ENSG00000107897	10.4399	10.6318	10.7818	10.5338	10.4681					ENSMUSG00000066800	11.3896	10.8126	10.7359	10.7889	10.9175
ENSG00000183955	10.3962	10.7924	10.6549	10.31	10.3773					ENSMUSG00000059901	10.0379	11.6986	11.5967	10.8658	10.4386
ENSG00000148484	10.5563	10.4429	10.3935	10.6184	10.5403					ENSMUSG00000027303	11.4058	10.553	10.5045	10.882	11.2799
ENSG00000198846	10.7918	10.362	10.4467	10.9333	10.8157					ENSMUSG00000026491	11.0389	10.7938	10.7803	11.0345	10.9753
ENSG00000171159	10.6527	10.5877	10.5663	10.7745	10.775					ENSMUSG00000073008	11.4236	10.4744	10.3575	11.1173	11.2492
ENSG00000145990	10.6262	10.8068	10.8872	10.5898	10.5435					ENSMUSG00000045679	11.8112	10.384	10.3452	10.8839	11.1966
ENSG00000160714	10.6194	10.5474	10.4706	10.5769	10.5955					ENSMUSG00000024953	9.99238	11.4758	11.5364	10.987	10.6235
ENSG00000197077	11.2271	9.59352	9.71191	11.3318	11.3329					ENSMUSG00000066415	11.3172	10.4502	10.3889	11.1231	11.3246
ENSG00000008869	10.8191	10.5508	10.5436	10.7519	10.7158					ENSMUSG00000053253	10.9463	11.011	11.0364	10.7812	10.824
ENSG00000164938	10.6515	10.9565	10.8862	10.7458	10.6254					ENSMUSG00000024054	11.43	10.5264	10.5866	10.8853	11.161
ENSG00000068745	10.7831	10.5604	10.4845	10.7749	10.7861					ENSMUSG00000057406	10.8486	10.9277	10.8354	10.9667	11.0107
ENSG00000144674	10.7004	10.4875	10.5254	10.7237	10.5836					ENSMUSG00000074643	10.8063	10.9987	10.9554	10.9161	10.9124
ENSG00000160888	10.7339	10.5257	10.4807	10.7465	10.7012					ENSMUSG00000027304	11.5675	10.3626	10.3932	10.9487	11.3133
ENSG00000110906	10.3328	10.5802	10.5886	10.4056	10.3853					ENSMUSG00000022436	10.6644	11.161	11.1013	10.8048	10.8502
ENSG00000165699	10.7954	10.4881	10.4363	10.7296	10.8281					ENSMUSG00000039899	10.8833	10.6679	10.6329	11.1455	11.25
ENSG00000132334	10.6794	10.3864	10.3401	10.7499	10.7978					ENSMUSG00000041164	10.2358	11.3552	11.3	10.9447	10.7419
ENSG00000215193	10.6928	10.4916	10.4981	10.6436	10.6078					ENSMUSG00000039219	11.9064	10.2861	10.1799	10.9025	11.3
ENSG00000128951	9.98188	10.8613	10.838	10.1461	9.89532					ENSMUSG00000022897	11.3207	10.665	10.5724	10.8138	11.1951
ENSG00000077721	10.3167	10.5465	10.5803	10.3797	10.3209					ENSMUSG00000027215	10.501	11.2606	11.229	10.813	10.7603
ENSG00000059728	10.4194	11.0682	10.9364	10.504	10.3585					ENSMUSG00000062115	10.4299	11.4789	11.378	10.7818	10.4938
ENSG00000153250	10.7462	10.6254	10.5336	10.729	10.7357					ENSMUSG00000023175	10.3943	11.3208	11.2928	10.932	10.6216
ENSG00000131323	10.2003	10.7843	10.8317	10.3237	10.2552					ENSMUSG00000024937	10.0453	11.5875	11.5524	10.8579	10.5182
ENSG00000080345	10.5317	10.5541	10.6008	10.5296	10.4547					ENSMUSG00000035530	10.8415	11.2154	11.1484	10.5716	10.7803
ENSG00000173726	10.5762	10.4769	10.4421	10.6764	10.5898					ENSMUSG00000043279	11.012	10.8208	10.7889	10.8646	11.0613
ENSG00000276550	10.6287	11.1802	11.0043	10.6198	10.7211					ENSMUSG00000024338	9.69817	11.6654	11.6783	10.9691	10.5345
ENSG00000146670	9.84759	11.1451	11.0859	9.80011	9.74921					ENSMUSG00000027665	11.3533	10.5444	10.5588	10.9965	11.0834
ENSG00000171604	10.7526	10.3163	10.3034	10.7355	10.7001					ENSMUSG00000042444	11.3098	10.5848	10.5641	10.9386	11.1368
ENSG00000113048	10.6353	10.5773	10.5332	10.6968	10.5897					ENSMUSG00000026260	10.9669	10.898	10.8872	10.9035	10.8719
ENSG00000154122	10.6492	10.3348	10.3826	10.8068	10.7013					ENSMUSG00000031393	10.9727	10.78	10.8085	10.9468	11.0188
ENSG00000048649	10.6798	10.5448	10.5644	10.709	10.6897					ENSMUSG00000021819	10.4832	11.3088	11.2374	10.8313	10.6614
ENSG00000135049	10.8257	10.5022	10.5079	10.9095	10.8075					ENSMUSG00000016559	10.6084	10.9699	10.902	10.964	11.0761
ENSG00000163848	10.6754	10.4773	10.518	10.6821	10.6169					ENSMUSG00000032386	11.1201	10.6473	10.5919	10.9678	11.1922
ENSG00000205336	11.0506	11.0893	11.0653	11.0071	10.9536					ENSMUSG00000019979	10.8739	11.0262	11.0438	10.8775	10.6895
ENSG00000154127	10.4508	10.7438	10.8712	10.4467	10.4215					ENSMUSG00000056211	11.7746	10.23	10.1347	11.0004	11.371
ENSG00000197818	10.4769	10.6787	10.6261	10.4634	10.5722					ENSMUSG00000054405	11.7974	10.3151	10.1787	10.8331	11.3848
ENSG00000108306	10.7153	10.5281	10.4927	10.6747	10.7275					ENSMUSG00000020390	11.4537	10.577	10.526	10.8132	11.1369
ENSG00000143924	10.4284	10.7517	10.6675	10.3329	10.2825					ENSMUSG00000020571	10.697	11.1789	11.1377	10.8356	10.6416
ENSG00000205903	10.6978	10.6212	10.5036	10.6439	10.7317					ENSMUSG00000024457	10.784	10.9136	10.8476	11.0632	10.8808
ENSG00000138778	10.0574	10.8647	10.9951	10.2375	10.0354					ENSMUSG00000011960	11.6084	10.4384	10.3624	10.8667	11.2112
ENSG00000105281	9.82295	10.5085	10.4976	9.91655	9.85176					ENSMUSG00000019866	10.9846	10.7851	10.8275	10.9933	10.8861
ENSG00000104774	10.5424	10.7799	10.6465	10.483	10.4639					ENSMUSG00000036057	10.6035	11.2037	11.174	10.8176	10.6765
ENSG00000132305	10.2958	10.6853	10.639	10.3619	10.321					ENSMUSG00000040850	11.0412	10.7435	10.6973	10.8815	11.11
ENSG00000137876	10.7007	10.2237	10.3669	10.7368	10.6807					ENSMUSG00000032212	12.0371	10.0632	9.9986	10.8626	11.4937
ENSG00000100299	10.5172	10.8869	10.8453	10.5294	10.6651					ENSMUSG00000040661	10.5757	11.1136	11.0657	10.8844	10.8132
ENSG00000164808	10.6418	10.5885	10.5566	10.7709	10.7576					ENSMUSG00000037857	11.3987	10.4138	10.3061	11.005	11.3165
ENSG00000167261	11.0925	10.571	10.4602	11.0742	11.2529					ENSMUSG00000071054	11.4804	10.4368	10.4178	10.8301	11.2694
ENSG00000029725	10.6603	10.4382	10.4925	10.6186	10.6355					ENSMUSG00000004096	11.6958	10.1983	10.17	10.8948	11.4749
ENSG00000156299	10.1481	10.4483	10.624	10.1886	10.1009					ENSMUSG00000041841	10.9016	11.087	11.0981	10.5646	10.7776
ENSG00000110108	10.2039	10.5373	10.5542	10.3028	10.2667					ENSMUSG00000039959	10.4662	11.1317	11.0726	11.0077	10.7467
ENSG00000065882	10.3274	10.5149	10.5946	10.4738	10.3858					ENSMUSG00000021973	11.1464	10.7101	10.6784	10.8749	11.0123
ENSG00000116221	10.3376	10.5274	10.5415	10.4506	10.325					ENSMUSG00000057637	11.1502	10.6245	10.6616	10.965	11.0195
ENSG00000090975	11.0352	10.5608	10.6022	10.9042	10.9916					ENSMUSG00000034621	11.4012	10.5252	10.5012	10.9452	11.0467
ENSG00000124181	10.9772	10.4924	10.3204	10.9697	11.0938					ENSMUSG00000029068	10.6233	11.2792	11.177	10.7736	10.5656
ENSG00000167671	10.5213	10.4439	10.4999	10.6176	10.5226					ENSMUSG00000028423	10.838	10.8177	10.7276	11.1002	10.9185
ENSG00000179091	10.3596	10.5821	10.5101	10.4482	10.3766					ENSMUSG00000023952	10.2495	11.422	11.3611	10.8421	10.5266
ENSG00000167513	9.93604	11.1094	11.0988	9.87213	9.904					ENSMUSG00000021188	11.8418	10.2888	10.2461	10.7906	11.2313
ENSG00000176845	10.6344	10.1073	10.0477	10.7387	10.7025					ENSMUSG00000003119	11.6055	10.3879	10.3172	10.8778	11.2081
ENSG00000136603	10.7027	10.2669	10.2944	10.9472	10.7603					ENSMUSG00000049516	11.4091	10.4895	10.5197	10.8593	11.1185
ENSG00000227063	10.5776	10.3908	10.5213	10.5501	10.5123					ENSMUSG00000062939	10.7512	10.7281	10.7245	11.0355	11.153
ENSG00000204475	10.515	10.9845	10.8877	10.5086	10.4813					ENSMUSG00000002010	11.0028	10.6451	10.6394	11.0362	11.0671
ENSG00000049860	10.3124	10.5437	10.6034	10.2655	10.3435					ENSMUSG00000055239	11.1884	10.6462	10.6349	10.8722	11.0481
ENSG00000100365	10.4784	10.7182	10.6729	10.3851	10.4533					ENSMUSG00000015149	10.4739	11.0152	10.9233	11.0909	10.8818
ENSG00000005020	10.5748	10.2879	10.3736	10.7045	10.5684					ENSMUSG00000022119	11.7461	10.1896	10.067	10.9625	11.4174
ENSG00000135968	10.3805	10.9048	10.9143	10.4015	10.3687					ENSMUSG00000031320	10.3007	11.4997	11.503	10.614	10.4624
ENSG00000196839	10.2992	11.2246	11.1564	10.347	10.314					ENSMUSG00000023026	10.3743	11.0296	11.0676	11.0255	10.8767
ENSG00000013306	10.3512	10.7016	10.5532	10.4081	10.3272					ENSMUSG00000026457	10.4752	11.3797	11.3711	10.8023	10.3347
ENSG00000177628	10.2312	10.5954	10.6211	10.2327	10.2618					ENSMUSG00000028646	11.0552	10.7911	10.7906	10.8223	10.9035
ENSG00000169592	10.3812	11.0294	10.7989	10.367	10.4702					ENSMUSG00000029014	11.9038	10.1629	10.0369	10.8956	11.3459
ENSG00000102158	10.3633	10.521	10.5761	10.4128	10.3781					ENSMUSG00000024981	10.6828	10.973	10.9253	10.8981	10.8598
ENSG00000103496	10.4845	10.6943	10.5961	10.5054	10.5993					ENSMUSG00000028277	11.25	10.5555	10.5657	10.8146	11.1502
ENSG00000080189	10.6715	10.466	10.4694	10.5187	10.6792					ENSMUSG00000036661	10.3868	11.4192	11.3296	10.8435	10.3571
ENSG00000104756	10.3499	10.5333	10.5609	10.3407	10.3269					ENSMUSG00000019969	10.4791	10.9476	10.924	11.0373	10.9425
ENSG00000061936	10.6422	10.5279	10.4597	10.6267	10.7193					ENSMUSG00000041997	11.456	10.3539	10.3053	10.9534	11.2538
ENSG00000103257	9.79086	10.0586	10.0409	10.0998	10.0357					ENSMUSG00000028960	10.7076	10.8623	10.887	10.961	10.9042
ENSG00000179832	10.5958	10.5902	10.6536	10.46	10.5696					ENSMUSG00000028060	11.4414	10.5791	10.4865	10.7991	11.0108
ENSG00000133243	10.7161	10.6416	10.5555	10.6795	10.6518					ENSMUSG00000013787	10.0775	11.6044	11.521	10.7187	10.3952
ENSG00000124574	10.7027	10.4898	10.4729	10.6149	10.6742					ENSMUSG00000006998	10.359	11.2428	11.251	10.8127	10.6512
ENSG00000170525	10.3374	10.4306	10.4413	10.3395	10.3277					ENSMUSG00000035632	11.1195	10.5096	10.4763	10.9973	11.211
ENSG00000118985	10.1351	10.7118	10.676	10.2471	10.1889					ENSMUSG00000037415	10.9532	10.9839	10.9615	10.6957	10.7173
ENSG00000125384	10.4052	10.6824	10.7338	10.3454	10.2912					ENSMUSG00000022698	11.5492	10.4317	10.3425	10.8499	11.1381
ENSG00000036257	10.4539	10.4032	10.4312	10.5836	10.6186					ENSMUSG00000040785	11.4008	10.4768	10.4163	10.8846	11.1266
ENSG00000119906	10.4166	10.6102	10.6574	10.3974	10.4807					ENSMUSG00000053768	11.4894	10.4008	10.3384	10.858	11.2172
ENSG00000117399	10.0113	10.712	10.6516	9.95417	9.93124					ENSMUSG00000003623	11.2024	10.6464	10.6872	10.7879	10.9765
ENSG00000010017	10.2302	10.5207	10.587	10.4184	10.3779					ENSMUSG00000059436	11.5547	10.2931	10.2345	10.9118	11.3008
ENSG00000111602	9.77133	10.9415	10.8233	9.69495	9.82749					ENSMUSG00000004099	11.0119	10.7566	10.6539	10.8563	11.0094
ENSG00000184900	10.1604	10.6071	10.6091	10.288	10.1051					ENSMUSG00000032803	10.5238	11.1382	11.1733	10.7949	10.6573
ENSG00000180011	10.5201	10.6088	10.7069	10.5693	10.5746					ENSMUSG00000062762	11.0091	10.5763	10.5613	10.8734	11.2672
ENSG00000083720	10.2319	10.683	10.7274	10.2973	10.255					ENSMUSG00000026554	10.4886	11.0759	11.0287	10.8936	10.796
ENSG00000100982	10.4332	10.5157	10.5769	10.5126	10.4172					ENSMUSG00000034312	10.6466	11.0343	10.9474	10.8458	10.807
ENSG00000173786	10.3083	10.6228	10.6674	10.2973	10.2176					ENSMUSG00000038388	11.4719	10.4134	10.3326	10.8161	11.2406
ENSG00000184445	9.94222	10.9023	10.8	9.91511	9.99298					ENSMUSG00000037210	11.4159	10.3939	10.4226	10.8738	11.1678
ENSG00000006459	10.7528	10.436	10.4687	10.7947	10.7391					ENSMUSG00000029571	11.5656	10.201	10.0845	11.0279	11.3944
ENSG00000013275	10.2173	10.4837	10.4302	10.3493	10.2767					ENSMUSG00000005566	10.208	11.3903	11.4029	10.8103	10.4579
ENSG00000186185	9.96533	11.0291	10.8916	9.9838	10.0069					ENSMUSG00000003072	9.71809	11.6675	11.6892	10.7358	10.4528
ENSG00000110852	10.6054	10.3099	10.2981	10.536	10.5574					ENSMUSG00000047213	11.4063	10.371	10.2942	11.0153	11.1753
ENSG00000100298	10.4609	11.1263	10.9944	10.5342	10.5378					ENSMUSG00000040720	10.8072	10.7776	10.7418	10.9723	10.9629
ENSG00000125505	10.1885	10.7968	10.7813	10.3448	10.1437					ENSMUSG00000057841	9.36286	12.0471	12.0691	10.6005	10.1763
ENSG00000126705	10.5643	10.3611	10.5392	10.588	10.5429					ENSMUSG00000029062	11.3183	10.4733	10.3425	10.8651	11.2521
ENSG00000052841	10.6441	10.5697	10.5027	10.5889	10.601					ENSMUSG00000052298	10.879	10.9217	10.9981	10.6959	10.7535
ENSG00000197057	10.7039	10.4046	10.3526	10.6727	10.7312					ENSMUSG00000034807	10.8474	10.9204	10.8824	10.7998	10.7978
ENSG00000104320	10.4104	10.5593	10.6361	10.4814	10.3239					ENSMUSG00000027187	11.6624	10.2506	10.254	10.7408	11.3366
ENSG00000116747	10.6314	10.3945	10.5097	10.5776	10.6055					ENSMUSG00000028035	11.3858	10.411	10.3966	10.8169	11.2331
ENSG00000163820	10.7436	10.1693	10.325	10.6484	10.6359					ENSMUSG00000003153	10.1996	11.3927	11.3424	10.7968	10.5094
ENSG00000139651	10.5655	10.3835	10.2985	10.7003	10.6562					ENSMUSG00000019790	10.7935	10.8188	10.7492	10.9178	10.9609
ENSG00000143753	10.3412	10.5037	10.5617	10.4745	10.2684					ENSMUSG00000029422	11.6882	10.1949	10.0457	10.9166	11.3916
ENSG00000158050	10.7865	10.4564	10.4711	10.7825	10.7021					ENSMUSG00000026878	11.2607	10.5167	10.5174	10.8689	11.0714
ENSG00000108100	10.5651	10.4545	10.3651	10.6567	10.5454					ENSMUSG00000026142	10.8725	10.7598	10.7357	10.8167	11.0504
ENSG00000114062	10.5831	10.347	10.4278	10.5522	10.5179					ENSMUSG00000070372	11.4821	10.1588	10.149	11.1157	11.3196
ENSG00000078177	10.4411	10.7282	10.8047	10.503	10.3604					ENSMUSG00000097636	11.0975	10.8562	10.674	10.7391	10.8581
ENSG00000160695	10.5854	10.4793	10.375	10.6746	10.5884					ENSMUSG00000019528	10.9093	10.8606	10.8466	10.8863	10.7219
ENSG00000113282	10.7542	10.2307	10.1846	10.8052	10.7367					ENSMUSG00000028552	11.1318	10.4399	10.4459	10.9898	11.2159
ENSG00000100300	10.3052	10.782	10.879	10.383	10.357					ENSMUSG00000020705	10.9077	10.6703	10.5562	10.9273	11.1607
ENSG00000206337	10.7126	10.4874	10.3614	10.7598	10.7415					ENSMUSG00000047459	11.4431	10.0298	10.0179	11.1581	11.5685
ENSG00000173917	10.4148	10.2418	10.254	10.4927	10.4618					ENSMUSG00000025225	9.8971	11.5036	11.5262	10.8547	10.433
ENSG00000235576	10.5713	10.2558	10.1645	10.6278	10.5531					ENSMUSG00000038650	9.81523	11.6172	11.658	10.6584	10.4651
ENSG00000030110	10.2506	10.4282	10.4388	10.2603	10.2962					ENSMUSG00000020220	10.7522	10.917	10.8853	10.849	10.8028
ENSG00000213203	10.8391	10.5144	10.4134	11.0201	10.7386					ENSMUSG00000008200	10.9699	10.5988	10.5083	10.8926	11.2358
ENSG00000001461	10.3491	10.5575	10.5978	10.403	10.3721					ENSMUSG00000025544	10.9478	10.7896	10.7726	10.7967	10.8961
ENSG00000240891	10.7771	10.3469	10.3772	10.7211	10.7091					ENSMUSG00000041459	11.2422	10.6988	10.5652	10.644	11.0475
ENSG00000283787	10.8102	10.4287	10.2487	10.8096	10.941					ENSMUSG00000032812	9.86993	11.4946	11.4586	10.8381	10.5217
ENSG00000106105	10.1	10.3717	10.3378	10.1733	10.1276					ENSMUSG00000026721	11.3757	10.4221	10.3443	10.9053	11.1278
ENSG00000157191	10.3401	10.5079	10.4842	10.326	10.349					ENSMUSG00000021969	11.4332	10.3374	10.2295	10.9811	11.1841
ENSG00000026508	11.0935	9.34029	9.45648	11.2513	11.179					ENSMUSG00000020894	11.245	10.6022	10.5213	10.7125	11.0815
ENSG00000073111	9.68056	10.7354	10.6629	9.94767	9.70295					ENSMUSG00000020883	10.61	11.0048	10.9424	10.832	10.7727
ENSG00000156675	10.4438	10.5821	10.6562	10.35	10.336					ENSMUSG00000029647	11.1353	10.5685	10.4978	10.8014	11.1508
ENSG00000101057	9.46965	10.8361	10.8145	9.63269	9.49774					ENSMUSG00000003345	10.4959	11.2349	11.2151	10.6883	10.5194
ENSG00000159363	10.2084	10.5517	10.4754	10.3478	10.317					ENSMUSG00000054452	9.7413	11.7251	11.7134	10.7082	10.2642
ENSG00000131558	10.5777	10.5372	10.487	10.6931	10.6677					ENSMUSG00000028757	10.5289	11.1229	11.0596	10.9186	10.5215
ENSG00000136699	10.128	10.4365	10.4738	10.187	10.1718					ENSMUSG00000028675	11.7294	10.1903	10.1994	10.8402	11.1916
ENSG00000100567	10.2745	10.3351	10.4172	10.2433	10.2819					ENSMUSG00000033014	11.5343	10.2621	10.2454	10.9386	11.1612
ENSG00000047346	10.7154	10.3643	10.4024	10.7083	10.7606					ENSMUSG00000026356	11.1977	10.4357	10.4022	10.8919	11.2129
ENSG00000174606	10.6675	10.2571	10.3673	10.5466	10.6323					ENSMUSG00000029657	11.1425	10.5973	10.5912	10.8293	10.9714
ENSG00000163728	10.6699	10.4412	10.4162	10.6464	10.7475					ENSMUSG00000021114	11.1902	10.4137	10.3456	10.9254	11.2555
ENSG00000090273	10.1454	10.3691	10.3456	10.1732	10.1671					ENSMUSG00000028668	10.7536	10.6598	10.6132	10.9681	11.1251
ENSG00000105186	10.4443	10.1342	10.1091	10.4459	10.3067					ENSMUSG00000002981	9.86889	11.2941	11.2825	11.0484	10.6247
ENSG00000135334	10.3034	10.4943	10.4675	10.3723	10.3266					ENSMUSG00000002881	11.4199	10.2644	10.206	10.9127	11.3148
ENSG00000154305	10.6062	10.3504	10.3283	10.6662	10.574					ENSMUSG00000021486	9.79308	11.188	11.1396	11.1529	10.8435
ENSG00000123728	10.3929	10.4884	10.535	10.356	10.3576					ENSMUSG00000057193	10.1543	11.323	11.2806	10.8457	10.511
ENSG00000166851	9.86012	10.6558	10.7558	9.93783	9.83897					ENSMUSG00000020346	9.83656	11.7144	11.73	10.6745	10.1552
ENSG00000102241	10.1036	10.5321	10.4854	10.1525	10.1112					ENSMUSG00000043962	11.0175	10.8693	10.7852	10.6844	10.7523
ENSG00000128245	10.0262	10.5686	10.5265	10.0241	10.0258					ENSMUSG00000030007	9.92118	11.3398	11.3278	10.9501	10.5688
ENSG00000175334	10.1588	10.4588	10.3713	10.153	10.2016					ENSMUSG00000060636	10.4761	10.7044	10.6686	11.1897	11.0679
ENSG00000105011	9.71002	10.9064	10.9133	9.91033	9.61866					ENSMUSG00000057948	9.68365	11.6988	11.6701	10.8068	10.2465
ENSG00000032219	10.5352	10.4265	10.4477	10.5425	10.5143					ENSMUSG00000070000	9.83047	11.546	11.4836	10.8252	10.4193
ENSG00000167633	11.1083	9.68382	9.66882	11.2484	11.0505					ENSMUSG00000033542	10.552	10.8562	10.8136	10.9421	10.9359
ENSG00000128699	10.6253	10.5177	10.3618	10.5933	10.6688					ENSMUSG00000046034	10.8615	10.8827	10.8758	10.7639	10.7146
ENSG00000105327	10.52	10.9779	10.9472	10.6156	10.5591					ENSMUSG00000028798	10.48	11.155	11.1678	10.7814	10.5129
ENSG00000118193	9.98298	10.8513	10.8986	9.90744	9.8387					ENSMUSG00000031389	10.844	10.8839	10.7929	10.8059	10.7686
ENSG00000196712	10.605	10.4336	10.5287	10.5106	10.5504					ENSMUSG00000038773	10.3213	11.0236	11.028	10.9669	10.7546
ENSG00000137040	10.5513	10.4496	10.3042	10.6216	10.5147					ENSMUSG00000022789	11.661	10.1861	10.1047	10.9234	11.2192
ENSG00000189241	10.5796	10.2841	10.2869	10.6742	10.6411					ENSMUSG00000027091	11.8041	10.1424	10.0311	10.7978	11.3159
ENSG00000165672	10.0984	10.387	10.3993	10.1624	10.0539					ENSMUSG00000029328	11.8709	10.0672	9.94293	10.6763	11.5291
ENSG00000136003	10.1366	10.4625	10.4062	10.2878	10.2038					ENSMUSG00000034021	11.6354	10.2212	10.0956	10.8683	11.2596
ENSG00000172667	10.538	10.8138	10.8756	10.58	10.4741					ENSMUSG00000029141	11.4186	10.3864	10.3898	10.8189	11.0596
ENSG00000132002	10.2901	10.5353	10.5922	10.275	10.2187					ENSMUSG00000014470	10.2695	11.2117	11.1662	10.8243	10.5911
ENSG00000126787	9.91456	10.7401	10.8122	9.93415	9.82238					ENSMUSG00000034940	10.8543	10.7837	10.7548	10.8326	10.8331
ENSG00000070061	10.4617	10.26	10.3108	10.4657	10.5087					ENSMUSG00000027171	10.9996	10.7009	10.6534	10.8506	10.8512
ENSG00000102882	10.2128	10.788	10.7986	10.2598	10.2574					ENSMUSG00000000563	10.9189	10.7994	10.781	10.7723	10.7763
ENSG00000101365	10.3813	10.2673	10.1541	10.3181	10.3254					ENSMUSG00000006307	10.1004	11.321	11.3062	10.8133	10.5052
ENSG00000114120	10.6073	10.398	10.3846	10.5254	10.5669					ENSMUSG00000008398	10.7588	10.7567	10.7598	10.8302	10.9392
ENSG00000140365	10.2016	10.5339	10.4317	10.265	10.2374					ENSMUSG00000011179	11.8289	10.1376	10.1893	10.6532	11.2323
ENSG00000141543	10.0693	10.4891	10.5727	10.1161	10.1169					ENSMUSG00000031246	11.7242	10.0258	9.87942	11.0565	11.3517
ENSG00000164096	10.5095	10.3602	10.4169	10.594	10.5099					ENSMUSG00000040296	10.9471	10.5282	10.4857	10.977	11.0985
ENSG00000102786	10.4423	10.3347	10.4215	10.4595	10.4278					ENSMUSG00000000817	10.9232	10.5598	10.6021	10.8888	11.0579
ENSG00000110066	10.6092	10.1746	10.2573	10.6953	10.6271					ENSMUSG00000051154	11.2384	10.4942	10.4779	10.9139	10.901
ENSG00000055483	10.4155	10.3456	10.28	10.3564	10.4202					ENSMUSG00000020290	11.2454	10.384	10.3205	10.9519	11.1136
ENSG00000132676	10.2471	10.4617	10.4055	10.2578	10.376					ENSMUSG00000026778	10.9451	10.6482	10.6192	10.8531	10.9477
ENSG00000171490	10.4504	10.2061	10.2112	10.4962	10.3146					ENSMUSG00000039148	10.5795	10.8439	10.8362	10.9388	10.8086
ENSG00000073605	10.8476	10.4105	10.118	10.6512	10.9869					ENSMUSG00000002455	11.1472	10.5343	10.5568	10.7521	11.0119
ENSG00000175455	10.3054	10.8933	10.7862	10.2745	10.373					ENSMUSG00000033382	11.0082	10.6331	10.6721	10.8166	10.8694
ENSG00000133943	10.6511	10.2542	10.286	10.5233	10.713					ENSMUSG00000068328	10.4565	11.0666	11.0594	10.8582	10.5513
ENSG00000106351	10.1546	10.4389	10.4788	10.2542	10.2644					ENSMUSG00000020982	11.5592	10.1537	10.1307	10.8574	11.2849
ENSG00000040633	10.5314	10.2562	10.2433	10.4632	10.4578					ENSMUSG00000025314	11.0912	10.6147	10.4933	10.7884	10.9977
ENSG00000198826	9.99778	10.6136	10.6449	10.0342	10.0033					ENSMUSG00000021675	11.4659	10.1445	10.0647	10.9685	11.3406
ENSG00000154310	10.6762	10.4021	10.3637	10.75	10.6236					ENSMUSG00000030591	10.1967	10.9995	10.9675	11.034	10.7852
ENSG00000172115	10.1646	10.3548	10.3739	10.1531	10.0979					ENSMUSG00000010097	10.2752	10.9845	10.9041	11.067	10.7495
ENSG00000075884	10.4116	10.2558	10.3225	10.4692	10.3836					ENSMUSG00000035929	10.5766	11.353	11.3735	10.4008	10.2742
ENSG00000174106	10.4466	10.293	10.3817	10.4416	10.4698					ENSMUSG00000070319	10.6247	10.8747	10.8485	10.8467	10.7781
ENSG00000143643	10.5969	10.261	10.2282	10.5172	10.5448					ENSMUSG00000029407	11.3805	10.4201	10.387	10.7973	10.979
ENSG00000179364	10.6347	10.4351	10.3572	10.5038	10.6111					ENSMUSG00000005871	11.4799	10.2918	10.2742	10.7886	11.1272
ENSG00000066322	10.1026	10.4331	10.3862	10.223	10.1579					ENSMUSG00000032388	11.4695	10.6267	10.6547	10.4887	10.7131
ENSG00000141582	10.2976	10.406	10.4775	10.4417	10.3743					ENSMUSG00000024943	11.6526	10.1696	10.1339	10.8394	11.1553
ENSG00000174227	10.6019	10.3804	10.3483	10.6258	10.6286					ENSMUSG00000024381	10.32	11.1964	11.1325	10.7795	10.5127
ENSG00000196126	9.9443	10.6403	10.669	10.0225	9.83918					ENSMUSG00000020821	10.1773	11.1488	11.1433	10.8842	10.5875
ENSG00000073350	10.67	10.4123	10.2776	10.5117	10.7295					ENSMUSG00000021832	11.2707	10.1944	10.2005	10.9881	11.2866
ENSG00000130475	10.5384	10.3156	10.2326	10.5541	10.5988					ENSMUSG00000053436	10.1341	11.2253	11.1732	10.8557	10.55
ENSG00000096070	10.673	10.2587	10.2786	10.632	10.5386					ENSMUSG00000062866	11.4762	10.3463	10.2532	10.7727	11.0814
ENSG00000166224	10.2314	10.409	10.4569	10.2992	10.2766					ENSMUSG00000022708	11.8354	10.2593	10.084	10.728	11.0222
ENSG00000188404	10.4289	10.1009	10.1277	10.4638	10.3904					ENSMUSG00000002897	10.3846	11.0709	11.0661	10.7828	10.6216
ENSG00000204389	10.2776	10.4402	10.5427	10.3496	10.2286					ENSMUSG00000020078	11.6286	9.98932	10.0168	10.9164	11.3661
ENSG00000139514	9.70098	10.3556	10.4076	9.7653	9.64096					ENSMUSG00000040383	10.7072	10.6632	10.6254	10.9703	10.9462
ENSG00000131873	10.2147	10.4531	10.3827	10.24	10.1822					ENSMUSG00000001052	11.3996	10.2281	10.203	10.9529	11.1261
ENSG00000108528	10.2079	10.4494	10.3817	10.2083	10.2525					ENSMUSG00000050148	10.8075	10.6072	10.571	10.9067	11.0163
ENSG00000164897	10.2739	10.3411	10.3932	10.2331	10.2014					ENSMUSG00000037416	11.4254	10.3152	10.2005	10.8301	11.1359
ENSG00000139496	10.1103	10.4639	10.4571	10.0798	10.1209					ENSMUSG00000056737	9.57012	11.6837	11.7044	10.767	10.1809
ENSG00000129562	10.1388	10.4471	10.3981	10.2134	10.2065					ENSMUSG00000054920	11.2093	10.5213	10.5213	10.7039	10.9477
ENSG00000168264	10.6334	10.0571	10.0359	10.7888	10.7306					ENSMUSG00000034480	11.6868	10.1104	9.92889	10.8814	11.2914
ENSG00000051108	10.4998	10.228	10.172	10.5023	10.3941					ENSMUSG00000042535	10.1735	11.1652	11.1941	10.7348	10.6267
ENSG00000163655	10.1498	10.5068	10.4563	10.242	10.1441					ENSMUSG00000042292	10.2458	11.1704	11.0736	10.8649	10.5388
ENSG00000165233	10.1633	10.4091	10.3345	10.2577	10.3802					ENSMUSG00000018425	11.1772	10.5169	10.4247	10.7892	10.9794
ENSG00000167552	10.2131	10.4856	10.4302	10.2211	10.1483					ENSMUSG00000026123	10.2074	11.1618	11.083	10.8219	10.611
ENSG00000141510	10.2843	10.4811	10.4215	10.4399	10.322					ENSMUSG00000015501	10.8472	10.6548	10.6918	10.9094	10.7804
ENSG00000197183	10.5681	10.5616	10.3772	10.5243	10.6277					ENSMUSG00000027406	10.49	10.7392	10.7543	10.8565	11.0434
ENSG00000002549	10.2556	10.3749	10.4068	10.17	10.2551					ENSMUSG00000022194	10.8166	10.7269	10.67	10.7202	10.9462
ENSG00000147155	9.77761	10.4848	10.4408	9.79935	9.73834					ENSMUSG00000026867	10.787	10.8302	10.7456	10.8068	10.7079
ENSG00000164463	10.5645	10.4021	10.3578	10.7017	10.5387					ENSMUSG00000030216	11.1805	10.5552	10.5734	10.7275	10.8323
ENSG00000121741	10.5941	10.3438	10.3689	10.6582	10.5217					ENSMUSG00000034075	10.2969	11.0097	11.0404	10.9512	10.5689
ENSG00000163608	10.4567	10.2712	10.2489	10.5126	10.4254					ENSMUSG00000020869	11.0163	10.6491	10.6586	10.6968	10.8412
ENSG00000173221	10.1111	10.4833	10.2994	10.1397	10.1089					ENSMUSG00000029030	10.1621	11.145	11.1872	10.8533	10.5141
ENSG00000143458	10.2669	10.5084	10.3776	10.4017	10.2763					ENSMUSG00000096054	11.023	10.6186	10.6129	10.7857	10.8205
ENSG00000159256	10.4202	10.3123	10.3949	10.4958	10.4836					ENSMUSG00000046722	10.4076	11.1162	11.1297	10.7332	10.4679
ENSG00000025770	9.88684	10.6308	10.5434	9.87645	9.85956					ENSMUSG00000112148	11.0063	10.6777	10.4292	10.7421	10.9932
ENSG00000140374	10.1574	10.3736	10.4394	10.2981	10.2149					ENSMUSG00000056050	11.4824	10.2289	10.2159	10.7621	11.1581
ENSG00000168884	10.1585	10.3733	10.3625	10.276	10.2104					ENSMUSG00000057672	10.3297	11.0958	11.0722	10.7225	10.6247
ENSG00000100612	10.4196	10.2331	10.2812	10.567	10.4258					ENSMUSG00000048118	11.5981	10.1296	9.98456	10.8679	11.2556
ENSG00000211689	10.4845	10.2739	10.2162	10.4509	10.4128					ENSMUSG00000043733	10.4444	11.0094	10.971	10.8116	10.5992
ENSG00000126107	10.2664	10.3973	10.359	10.3279	10.2417					ENSMUSG00000025066	11.6945	10.0068	9.98297	10.6754	11.4584
ENSG00000204084	10.4294	10.2521	10.2236	10.4713	10.389					ENSMUSG00000069539	10.8599	10.6009	10.5365	10.9021	10.9174
ENSG00000213024	10.1609	10.4904	10.4297	10.1789	10.1402					ENSMUSG00000039968	11.3041	10.251	10.1807	10.888	11.1826
ENSG00000163812	10.3753	10.2148	10.2588	10.3523	10.3362					ENSMUSG00000030530	9.75184	11.6417	11.5925	10.6098	10.2073
ENSG00000094631	10.3405	10.5953	10.4101	10.2751	10.4065					ENSMUSG00000036087	11.2486	10.3463	10.3632	10.7705	11.0674
ENSG00000144744	10.1857	10.3653	10.4255	10.1446	10.2103					ENSMUSG00000040423	10.9781	10.5704	10.4536	10.8539	10.94
ENSG00000169925	10.4384	10.1684	10.2086	10.4241	10.4156					ENSMUSG00000005371	11.346	10.1289	9.99127	10.9887	11.3375
ENSG00000011451	10.3789	10.3065	10.1776	10.4342	10.3534					ENSMUSG00000005698	10.8996	10.6724	10.5543	10.8627	10.8031
ENSG00000006712	10.0721	10.4028	10.3789	10.1149	10.145					ENSMUSG00000021143	10.3995	10.99	10.9971	10.7884	10.6118
ENSG00000090565	10.4331	10.1939	10.0587	10.3366	10.3918					ENSMUSG00000033059	10.1467	11.236	11.225	10.6965	10.4748
ENSG00000170633	10.1321	10.4275	10.3658	10.25	10.1108					ENSMUSG00000050315	11.0731	10.5978	10.466	10.7766	10.8621
ENSG00000048392	10.1425	10.4894	10.4739	10.2752	10.1245					ENSMUSG00000021668	11.4165	10.1509	10.0867	10.8679	11.2529
ENSG00000065802	10.5756	10.0871	9.97881	10.5568	10.5817					ENSMUSG00000052459	10.9214	10.6609	10.6239	10.7565	10.7973
ENSG00000145191	10.4761	10.2613	10.1331	10.3812	10.3222					ENSMUSG00000031865	10.4011	10.961	10.9309	10.7312	10.7358
ENSG00000087191	10.1652	10.3178	10.3481	10.0978	10.1467					ENSMUSG00000032349	10.8956	10.5204	10.4665	10.8914	10.9772
ENSG00000080845	10.2836	10.4193	10.3479	10.2954	10.3112					ENSMUSG00000024851	9.62862	11.5302	11.504	10.8681	10.2168
ENSG00000163950	10.0225	10.4871	10.5299	9.97559	10.0084					ENSMUSG00000020794	11.9417	9.86513	9.81835	10.8055	11.3141
ENSG00000101361	10.0848	10.487	10.2991	10.1153	10.0751					ENSMUSG00000038910	10.6233	10.7141	10.7037	10.8683	10.8328
ENSG00000125870	10.2211	10.1404	10.0965	10.2343	10.2291					ENSMUSG00000031628	11.3914	10.373	10.3334	10.6652	10.9778
ENSG00000136732	10.7711	10.1377	10.2405	10.7533	10.7218					ENSMUSG00000017119	11.0357	10.687	10.6404	10.6365	10.7398
ENSG00000145715	10.5441	10.4286	10.4231	10.6052	10.4727					ENSMUSG00000041415	11.0302	10.481	10.4466	10.808	10.9702
ENSG00000150403	10.3387	9.74671	9.93315	10.454	10.3663					ENSMUSG00000031583	11.3914	10.3501	10.2612	10.7056	11.027
ENSG00000239306	10.1496	10.4092	10.3361	10.1508	10.165					ENSMUSG00000042659	10.3939	10.8753	10.8643	10.8249	10.7763
ENSG00000139679	10.3927	10.227	10.2324	10.3938	10.365					ENSMUSG00000031924	10.9631	10.6235	10.578	10.7061	10.8495
ENSG00000167962	10.1483	10.3067	10.2772	10.2055	10.2212					ENSMUSG00000037260	10.1641	11.126	11.1168	10.8161	10.4918
ENSG00000102575	9.89872	10.6413	10.5463	9.96655	9.75947					ENSMUSG00000020929	10.9571	10.7682	10.7617	10.6189	10.6054
ENSG00000140105	9.52441	10.6884	10.7503	9.35079	9.39192					ENSMUSG00000006273	10.0084	11.2782	11.2786	10.7839	10.3601
ENSG00000146834	10.0154	10.271	10.2553	10.1754	10.1082					ENSMUSG00000032217	11.4209	10.2517	10.223	10.7509	11.0615
ENSG00000138279	10.1375	10.2299	10.2421	10.1515	10.1184					ENSMUSG00000027522	11.1379	10.5031	10.3913	10.7193	10.9485
ENSG00000144659	10.358	10.1809	10.1521	10.3289	10.4234					ENSMUSG00000056493	10.1502	11.1113	11.1157	10.8524	10.4632
ENSG00000117410	10.0342	10.3269	10.3641	10.1166	10.1034					ENSMUSG00000071713	10.7827	10.8576	10.8565	10.6807	10.5126
ENSG00000142166	10.3125	10.1253	10.1672	10.3368	10.2345					ENSMUSG00000033306	11.2118	10.4087	10.3375	10.7409	10.9898
ENSG00000122952	9.63227	10.7519	10.5773	9.67934	9.62059					ENSMUSG00000021248	10.9799	10.5463	10.5152	10.814	10.8325
ENSG00000198792	10.0578	10.4731	10.5321	10.1246	10.062					ENSMUSG00000024236	11.1002	10.5769	10.4743	10.8189	10.7173
ENSG00000155229	10.3745	10.302	10.2296	10.4364	10.4158					ENSMUSG00000039477	10.3539	11.1916	11.2123	10.5825	10.3455
ENSG00000183688	10.2261	10.4466	10.3734	10.3341	10.2074					ENSMUSG00000069729	10.6369	10.7893	10.7909	10.7423	10.7262
ENSG00000102572	10.1414	10.4222	10.4377	10.2088	10.1889					ENSMUSG00000016481	11.3134	10.3265	10.2286	10.7846	11.0257
ENSG00000138496	10.1971	10.7399	10.7063	10.2304	10.2082					ENSMUSG00000031608	11.2734	10.4348	10.3649	10.7691	10.8221
ENSG00000178999	9.76113	10.5891	10.6221	9.63773	9.7493					ENSMUSG00000018583	10.6511	11.0036	10.9588	10.5298	10.5193
ENSG00000170312	9.60944	10.6704	10.7177	9.81863	9.68141					ENSMUSG00000041815	10.1026	11.2578	11.2372	10.7342	10.3243
ENSG00000206527	10.1754	10.2759	10.4476	10.2609	10.1874					ENSMUSG00000049878	11.2442	10.3557	10.3351	10.787	10.9316
ENSG00000135127	10.2089	10.4963	10.3516	10.2137	10.3334					ENSMUSG00000008976	11.1784	10.1315	10.0566	10.975	11.3087
ENSG00000143891	9.71985	10.3735	10.3465	9.82252	9.86674					ENSMUSG00000023456	10.176	11.0339	10.987	10.8328	10.6195
ENSG00000173113	10.235	9.93798	10.1338	10.3273	10.1462					ENSMUSG00000042557	11.0434	10.3059	10.2826	10.8812	11.136
ENSG00000160570	10.424	10.2509	10.2879	10.4135	10.4603					ENSMUSG00000037172	10.4572	11.03	10.9961	10.6059	10.557
ENSG00000120694	9.97832	10.1092	10.0826	10.0646	9.94845					ENSMUSG00000025958	11.085	10.3065	10.2583	10.8785	11.1175
ENSG00000176101	10.1485	10.2541	10.2435	10.2424	10.1901					ENSMUSG00000040322	10.9573	10.4725	10.4223	10.8977	10.8958
ENSG00000188566	10.2117	10.3895	10.345	10.1161	10.3033					ENSMUSG00000024712	11.003	10.542	10.4875	10.6875	10.9244
ENSG00000170037	9.98096	10.405	10.3491	10.0138	10.0817					ENSMUSG00000071644	10.1247	11.0974	11.0788	10.7584	10.585
ENSG00000096063	10.139	10.4343	10.3631	10.1933	10.0805					ENSMUSG00000038909	10.78	10.7144	10.6951	10.7399	10.7136
ENSG00000132819	10.6326	10.2044	10.2605	10.7003	10.6779					ENSMUSG00000006676	9.94856	11.3149	11.2662	10.7316	10.3809
ENSG00000204160	10.0887	10.3194	10.3021	10.112	10.1183					ENSMUSG00000024614	11.3831	10.159	10.1643	10.8858	11.0496
ENSG00000005059	10.3585	10.1796	10.1936	10.4743	10.3688					ENSMUSG00000036712	10.9872	10.5552	10.4594	10.7756	10.8549
ENSG00000140854	10.009	10.4347	10.4052	10.1119	10.2098					ENSMUSG00000034898	11.2332	10.3229	10.3317	10.7056	11.0373
ENSG00000106009	10.4429	10.1311	10.029	10.3463	10.4649					ENSMUSG00000020611	10.5845	10.8878	10.8903	10.7329	10.5352
ENSG00000105486	9.63986	10.9789	10.8035	9.71041	9.76082					ENSMUSG00000040865	10.843	10.6462	10.596	10.7669	10.7783
ENSG00000132017	10.0641	10.3917	10.3962	10.0821	10.1696					ENSMUSG00000022024	11.0397	10.4532	10.4712	10.7686	10.8785
ENSG00000121966	9.73637	10.4543	10.2986	10.0153	9.87953					ENSMUSG00000023106	11.8797	9.81701	9.90021	10.6686	11.3445
ENSG00000164211	10.1543	10.5543	10.5015	10.1243	10.2008					ENSMUSG00000025786	10.5682	10.9689	10.9331	10.6326	10.4958
ENSG00000068724	9.97572	10.4749	10.4374	10.0036	10.0191					ENSMUSG00000090019	10.3928	10.9321	10.9387	10.6486	10.6806
ENSG00000175221	10.0261	10.5974	10.6892	10.0827	10.1106					ENSMUSG00000004880	10.9889	10.7259	10.6836	10.5871	10.5986
ENSG00000136811	10.0661	10.49	10.3397	10.1066	10.0592					ENSMUSG00000049658	11.5642	10.0477	10.0798	10.7776	11.1139
ENSG00000083844	10.4925	10.1595	10.2054	10.4932	10.4348					ENSMUSG00000024498	11.3486	10.1823	10.1225	10.7599	11.1643
ENSG00000134057	9.77313	10.4794	10.5115	9.83139	9.73697					ENSMUSG00000022263	10.5736	10.7916	10.7673	10.7106	10.7336
ENSG00000139636	10.5191	10.3257	10.2043	10.4582	10.4669					ENSMUSG00000075595	10.7084	10.6713	10.5883	10.7159	10.8925
ENSG00000069399	10.1142	10.5721	10.572	10.085	10.139					ENSMUSG00000001855	10.464	10.7859	10.7064	10.9434	10.6728
ENSG00000044115	9.84373	10.7809	10.7915	9.92151	9.71163					ENSMUSG00000028073	9.84546	11.4678	11.3987	10.6504	10.2093
ENSG00000164691	10.4742	10.3163	10.3627	10.6356	10.4291					ENSMUSG00000029713	9.16585	11.99	11.9778	10.6971	9.73055
ENSG00000136161	10.2353	10.1603	10.0535	10.2481	10.3007					ENSMUSG00000032381	11.9741	9.99149	10.0583	10.4482	11.0828
ENSG00000159131	10.1126	10.3221	10.3257	10.2189	10.0646					ENSMUSG00000044308	11.1498	10.3659	10.2877	10.763	10.9876
ENSG00000175029	10.5403	10.2446	10.2644	10.5005	10.405					ENSMUSG00000041685	11.7007	9.89801	9.70353	10.8829	11.3686
ENSG00000119321	10.1361	10.3422	10.2048	10.1959	10.1181					ENSMUSG00000016552	10.1279	11.2307	11.1258	10.68	10.3883
ENSG00000163453	9.95259	10.4465	10.5391	10.027	9.89102					ENSMUSG00000040596	10.6972	10.7266	10.6659	10.7326	10.7277
ENSG00000182742	10.0909	10.3788	10.3683	10.0652	10.0549					ENSMUSG00000024143	10.7744	10.7202	10.6183	10.6814	10.7513
ENSG00000148411	10.1297	10.3996	10.4474	10.1218	10.0376					ENSMUSG00000035093	10.958	10.4244	10.3805	10.8256	10.9563
ENSG00000161618	10.1893	10.5486	10.4992	10.1888	10.1458					ENSMUSG00000032239	11.4586	10.3506	10.3023	10.4193	11.0128
ENSG00000183258	10.1881	10.3625	10.3455	10.2107	10.2239					ENSMUSG00000052337	10.8707	10.5153	10.5445	10.7786	10.8292
ENSG00000198860	10.1024	10.1956	10.2895	10.163	10.1435					ENSMUSG00000027677	11.4171	10.2787	10.1117	10.6812	11.048
ENSG00000184752	10.3456	9.82179	9.7089	10.4023	10.4263					ENSMUSG00000035649	11.6931	10.0453	9.85205	10.7089	11.2349
ENSG00000170871	10.2025	10.3907	10.4368	10.2246	10.253					ENSMUSG00000026070	11.5303	10.0951	10.1032	10.6756	11.1259
ENSG00000121390	10.1799	10.1614	10.0751	10.2351	10.1577					ENSMUSG00000042524	9.62662	11.6191	11.6557	10.5324	10.0914
ENSG00000064115	10.0595	10.3992	10.496	10.0691	10.0671					ENSMUSG00000024942	9.67903	11.2271	11.1993	10.9334	10.471
ENSG00000155849	10.1851	9.98499	9.99638	10.3377	10.1087					ENSMUSG00000024053	10.1831	11.0512	11.0565	10.7037	10.5116
ENSG00000198355	9.91177	10.2356	10.2101	9.90399	9.8045					ENSMUSG00000032175	9.78883	11.3935	11.3373	10.7339	10.2522
ENSG00000106868	10.4268	10.0522	10.1288	10.4284	10.3705					ENSMUSG00000033159	10.0212	11.3282	11.3524	10.6337	10.1677
ENSG00000111674	9.82869	10.3252	10.1981	9.7376	9.97635					ENSMUSG00000030138	11.2881	10.2288	10.171	10.6997	11.1118
ENSG00000120963	10.2001	10.3382	10.2742	10.1983	10.1654					ENSMUSG00000027007	10.8158	10.6567	10.6625	10.6949	10.6617
ENSG00000160208	10.3169	10.1841	10.1142	10.2616	10.3357					ENSMUSG00000032612	10.276	10.8983	10.8841	10.8401	10.5815
ENSG00000003400	10.2793	10.6163	10.6425	10.3708	10.3782					ENSMUSG00000012114	10.7252	10.5613	10.5187	10.7181	10.9484
ENSG00000100997	9.86432	10.2277	10.323	9.89175	9.82464					ENSMUSG00000041645	10.3919	10.6824	10.7119	10.8216	10.8486
ENSG00000020922	10.4048	10.1811	10.2232	10.35	10.3005					ENSMUSG00000020650	11.2538	10.2229	10.2115	10.7652	10.9985
ENSG00000125772	10.5656	10.2	10.2052	10.4897	10.553					ENSMUSG00000000600	11.4007	10.206	10.0951	10.7652	10.9818
ENSG00000154803	10.2493	10.1398	10.0106	10.1786	10.2067					ENSMUSG00000038764	10.4569	10.8929	10.8179	10.6707	10.6093
ENSG00000137310	9.47401	10.6925	10.7515	9.40009	9.5242					ENSMUSG00000039428	10.8962	10.5264	10.3994	10.7606	10.862
ENSG00000132963	10.04	10.0958	10.0726	9.99105	9.93705					ENSMUSG00000020402	10.7381	10.6749	10.6464	10.6005	10.7774
ENSG00000121152	9.61143	10.6667	10.6235	9.56259	9.46693					ENSMUSG00000021910	10.3082	10.9815	10.9242	10.6755	10.5274
ENSG00000254986	9.90424	10.049	10.134	9.90608	9.90362					ENSMUSG00000021288	10.5777	10.873	10.8629	10.5968	10.5057
ENSG00000111796	11.3322	9.24895	9.23876	11.4117	11.3125					ENSMUSG00000029472	10.5988	10.8359	10.8322	10.5692	10.5791
ENSG00000115525	10.0826	10.2906	10.3012	10.0047	10.1494					ENSMUSG00000005506	10.3479	10.8969	10.8452	10.7931	10.5315
ENSG00000142945	9.70935	10.6973	10.6853	9.70929	9.61222					ENSMUSG00000025907	11.7302	9.87382	9.82869	10.7335	11.2481
ENSG00000012048	9.56551	10.6151	10.6927	9.569	9.45148					ENSMUSG00000021377	11.6166	9.89835	9.93941	10.723	11.2364
ENSG00000138182	9.82425	10.5238	10.5676	9.86703	9.8036					ENSMUSG00000039234	10.1758	10.96	10.9075	10.8087	10.561
ENSG00000154727	10.3411	10.0974	10.2374	10.4732	10.3249					ENSMUSG00000027104	11.4639	10.0814	10.0245	10.7175	11.1219
ENSG00000188559	10.3902	10.2011	10.4007	10.4222	10.2873					ENSMUSG00000021669	11.144	10.2899	10.2008	10.7547	11.019
ENSG00000158805	10.4757	10.1252	10.0205	10.5993	10.6446					ENSMUSG00000022770	11.1069	10.3128	10.2663	10.7137	11.006
ENSG00000079263	10.2709	10.7323	10.6623	10.2175	10.2146					ENSMUSG00000075470	10.9283	10.4851	10.426	10.7757	10.7895
ENSG00000145220	9.98594	10.8623	10.8227	10.0664	9.96615					ENSMUSG00000047731	10.1409	11.081	11.0264	10.7472	10.4069
ENSG00000023330	9.96503	10.2493	10.4627	9.94638	9.80416					ENSMUSG00000009741	11.2149	10.3293	10.3075	10.6128	10.9374
ENSG00000115756	10.3463	10.0428	10.0906	10.3635	10.3064					ENSMUSG00000000303	10.6651	10.5569	10.5663	10.7741	10.8366
ENSG00000049249	9.78435	10.4481	10.4581	9.81579	9.71787					ENSMUSG00000019823	9.93654	11.2888	11.2813	10.6578	10.2346
ENSG00000148841	10.1241	10.2924	10.1964	10.115	10.0644					ENSMUSG00000020580	11.7824	9.85537	9.78265	10.7715	11.2058
ENSG00000179119	10.0883	10.1607	10.3318	10.0145	9.95847					ENSMUSG00000031930	10.0829	11.0546	11.0463	10.7676	10.4458
ENSG00000100387	9.95033	10.1675	10.1549	10.0406	9.97622					ENSMUSG00000024976	11.3891	10.1159	10.0574	10.7682	11.0587
ENSG00000177000	10.452	10.2033	10.2341	10.3239	10.2862					ENSMUSG00000024104	10.6702	10.6039	10.5678	10.7694	10.7719
ENSG00000099904	10.2621	10.1309	10.0907	10.266	10.4707					ENSMUSG00000039298	10.8917	10.4839	10.4972	10.6613	10.8436
ENSG00000102225	9.97457	10.3351	10.284	10.1587	10.1961					ENSMUSG00000026466	10.792	10.4463	10.4011	10.8057	10.9283
ENSG00000149541	10.1379	10.3498	10.2029	10.1494	10.1862					ENSMUSG00000052684	10.65	10.6951	10.6564	10.6188	10.7518
ENSG00000111206	9.46393	10.6686	10.6686	9.56844	9.43611					ENSMUSG00000014498	9.99478	11.2201	11.0882	10.7407	10.3278
ENSG00000010270	9.99625	10.2349	10.1859	10.0443	9.94951					ENSMUSG00000046324	11.1123	10.4217	10.3607	10.6339	10.8343
ENSG00000100439	10.1355	10.2826	10.3098	10.1481	10.0945					ENSMUSG00000024608	8.51994	12.5738	12.6185	10.4265	9.22188
ENSG00000099364	9.96609	10.1919	10.1203	10.1052	9.97478					ENSMUSG00000036986	9.93594	11.1701	11.1219	10.7507	10.3794
ENSG00000137996	10.0982	10.2437	10.2495	10.1754	10.147					ENSMUSG00000028869	11.2234	10.2547	10.1584	10.6552	11.0598
ENSG00000175063	9.65051	10.5846	10.4891	9.60442	9.54438					ENSMUSG00000028309	11.228	10.2534	10.2757	10.5786	11.0156
ENSG00000165030	10.0017	10.3938	10.4406	10.0998	10.0901					ENSMUSG00000022174	10.9447	10.4015	10.3449	10.6677	10.9873
ENSG00000198791	10.2878	10.0074	10.1218	10.3501	10.2244					ENSMUSG00000028098	10.9606	10.3666	10.3303	10.707	10.9792
ENSG00000132635	10.5264	10.3173	10.101	10.629	10.6336					ENSMUSG00000020149	11.1144	10.3811	10.2362	10.6977	10.9093
ENSG00000023902	10.2465	10.002	9.91578	10.3182	10.2664					ENSMUSG00000026826	11.3332	10.2066	10.1625	10.658	10.9756
ENSG00000215114	10.2685	10.2235	10.1728	10.3748	10.2467					ENSMUSG00000028284	11.2014	10.3482	10.2116	10.7197	10.854
ENSG00000122042	10.3129	10.3967	10.4537	10.4246	10.2802					ENSMUSG00000024927	10.1037	10.9879	10.9322	10.6882	10.6123
ENSG00000157600	10.5415	10	10.0064	10.6607	10.6137					ENSMUSG00000015291	10.1946	10.7744	10.727	10.9824	10.6438
ENSG00000130827	9.96154	10.5495	10.4933	9.83713	10.1358					ENSMUSG00000027162	11.635	9.85383	9.73927	10.7595	11.3301
ENSG00000108587	10.2384	10.0774	10.1446	10.3065	10.2098					ENSMUSG00000031703	11.0012	10.4096	10.4147	10.7252	10.7653
ENSG00000132716	10.3296	10.3296	10.104	10.2831	10.3437					ENSMUSG00000021840	11.2735	10.1869	10.1175	10.6398	11.0867
ENSG00000151498	10.1109	10.3121	10.2726	10.1355	10.0417					ENSMUSG00000038611	10.8465	10.6128	10.5776	10.5657	10.697
ENSG00000134070	10.1652	10.4074	10.386	10.2379	10.1241					ENSMUSG00000001127	10.3427	10.9601	10.887	10.6735	10.427
ENSG00000141456	10.0102	10.2789	10.2335	9.93583	9.98995					ENSMUSG00000022439	10.5052	10.7307	10.7687	10.7072	10.5763
ENSG00000136802	9.92088	10.282	10.2735	10.0281	10.0072					ENSMUSG00000039157	9.86632	11.1615	11.1328	10.7527	10.3696
ENSG00000101654	10.2383	10.1653	10.0835	10.2665	10.1623					ENSMUSG00000002222	10.6182	10.5582	10.6143	10.7326	10.7558
ENSG00000159086	10.2099	10.0977	10.1267	10.2025	10.3142					ENSMUSG00000046447	10.44	11.0148	11.0035	10.3993	10.4153
ENSG00000129691	10.042	10.2139	10.2873	10.1457	10.0535					ENSMUSG00000049327	10.9283	10.3417	10.2846	10.7015	11.0136
ENSG00000138180	9.60853	10.6489	10.7118	9.52251	9.41574					ENSMUSG00000022016	11.3702	10.1085	10.1394	10.6316	11.008
ENSG00000150712	10.2724	10.0348	10.1285	10.2822	10.2658					ENSMUSG00000063200	11.2009	10.2036	10.1532	10.7013	10.9985
ENSG00000123416	9.51695	10.5277	10.4499	9.59298	9.65617					ENSMUSG00000074656	11.7458	9.9264	9.82279	10.5762	11.1788
ENSG00000164576	10.2393	10.022	10.115	10.3112	10.243					ENSMUSG00000041057	11.3901	10.0717	10.0544	10.6577	11.0755
ENSG00000090470	10.3658	9.86411	9.90137	10.3805	10.3754					ENSMUSG00000005087	11.0852	10.1984	10.1627	10.8509	10.9521
ENSG00000144895	10.3352	9.90458	10.0498	10.4761	10.3948					ENSMUSG00000022680	10.5064	10.6823	10.5774	10.6903	10.7893
ENSG00000105370	10.1015	10.5903	10.6596	10.0073	10.1933					ENSMUSG00000033237	10.9713	10.3174	10.3008	10.7729	10.8822
ENSG00000165406	10.2911	10.1348	10.1555	10.3304	10.3407					ENSMUSG00000018008	10.1534	11.0115	10.9371	10.7078	10.4348
ENSG00000175354	10.2639	10.0645	10.1965	10.1953	10.2987					ENSMUSG00000027663	10.7336	10.7052	10.6483	10.5921	10.5633
ENSG00000090857	10.452	9.86459	9.82108	10.487	10.4088					ENSMUSG00000048000	11.061	10.3206	10.3087	10.5986	10.9495
ENSG00000128191	10.0376	10.2098	10.1246	10.1381	10.1086					ENSMUSG00000027466	10.2077	11.1092	11.0418	10.6189	10.2544
ENSG00000186815	10.2822	9.96267	9.91425	10.3592	10.4426					ENSMUSG00000039087	10.5499	10.6662	10.6479	10.6844	10.6761
ENSG00000059145	10.4899	10.1001	10.1041	10.3318	10.5265					ENSMUSG00000040760	11.38	10.0862	9.97121	10.763	11.0157
ENSG00000068489	9.5243	10.4711	10.5174	9.64646	9.52229					ENSMUSG00000016528	9.94465	11.3197	11.295	10.5074	10.1477
ENSG00000031003	10.2041	10.0479	10.1454	10.2905	10.1475					ENSMUSG00000001416	10.4193	10.7817	10.8178	10.5485	10.6442
ENSG00000197299	9.83496	10.285	10.285	9.91375	9.79263					ENSMUSG00000038866	10.8045	10.4814	10.3852	10.6848	10.8519
ENSG00000114346	9.55975	10.5121	10.4915	9.76071	9.67458					ENSMUSG00000022477	10.1788	11.0215	10.9953	10.6408	10.3681
ENSG00000156256	10.2198	10.1274	10.0935	10.2506	10.2252					ENSMUSG00000024817	10.395	10.5664	10.5958	10.7913	10.8558
ENSG00000162063	9.58901	10.5737	10.5748	9.57318	9.55097					ENSMUSG00000079426	9.69074	11.2495	11.2148	10.6598	10.3874
ENSG00000120686	10.3239	10.0763	10.0389	10.3346	10.2852					ENSMUSG00000045098	10.9887	10.3628	10.3147	10.5498	10.9818
ENSG00000086504	10.0313	10.2301	10.1993	10.0473	9.95052					ENSMUSG00000022672	10.9586	10.4694	10.4459	10.5819	10.741
ENSG00000174151	10.3788	10.1012	10.0041	10.3713	10.3136					ENSMUSG00000036822	11.5602	9.97253	9.95691	10.6099	11.0934
ENSG00000182154	10.0357	10.5667	10.4593	9.91783	9.92544					ENSMUSG00000073155	10.5293	10.6782	10.6569	10.571	10.7574
ENSG00000176155	10.0543	10.4445	10.2752	10.1476	10.2013					ENSMUSG00000020409	11.1404	10.1638	10.0918	10.7522	11.0423
ENSG00000173273	10.303	10.1312	10.0817	10.2254	10.2337					ENSMUSG00000062761	10.2958	10.8746	10.8326	10.6657	10.5171
ENSG00000163945	10.5936	9.9112	9.90539	10.45	10.5286					ENSMUSG00000021660	10.527	10.4679	10.5354	10.7185	10.9324
ENSG00000158669	9.87736	10.1954	10.114	9.99806	10.0411					ENSMUSG00000028821	10.9007	10.2678	10.2843	10.6764	11.0453
ENSG00000124160	10.1276	9.99421	9.97433	10.1034	10.082					ENSMUSG00000048120	10.8214	10.476	10.4351	10.691	10.7501
ENSG00000204516	9.7768	10.3358	10.4192	9.78328	9.72564					ENSMUSG00000009549	11.1052	10.323	10.3575	10.5345	10.8437
ENSG00000060982	9.3655	9.88853	10.057	9.54918	9.23643					ENSMUSG00000012535	10.7266	10.5829	10.6012	10.6116	10.6364
ENSG00000113504	10.0837	10.3843	10.3384	10.0569	10.0006					ENSMUSG00000021036	10.8288	10.4961	10.4807	10.6334	10.7171
ENSG00000134690	9.67	10.5483	10.4951	9.65089	9.62011					ENSMUSG00000041852	10.7003	10.5075	10.5721	10.6843	10.6864
ENSG00000123124	10.3463	9.89961	10.0298	10.3193	10.2877					ENSMUSG00000020134	11.3635	10.0944	10.0482	10.6743	10.9686
ENSG00000183020	10.3214	10.1511	10.1277	10.2604	10.3393					ENSMUSG00000039100	10.2829	10.9102	10.8348	10.6538	10.4655
ENSG00000188243	10.355	10.1081	10.0918	10.2446	10.2806					ENSMUSG00000038546	10.8833	10.4998	10.3812	10.6522	10.7284
ENSG00000160213	9.96823	10.2623	10.3114	10.1349	10.0673					ENSMUSG00000026478	10.5596	10.614	10.6234	10.6825	10.6585
ENSG00000123485	9.74388	10.6053	10.5784	9.6106	9.66132					ENSMUSG00000042572	10.7016	10.6	10.5439	10.6151	10.6704
ENSG00000186283	9.88331	10.1159	10.2041	9.84214	9.94987					ENSMUSG00000000275	10.626	10.6306	10.6392	10.615	10.6196
ENSG00000143514	10.0771	10.1228	10.214	10.1461	9.9739					ENSMUSG00000000282	10.6607	10.9394	10.8882	10.3592	10.2824
ENSG00000265241	10.2196	9.94227	9.98388	10.2228	10.1389					ENSMUSG00000040945	9.84577	11.2163	11.2105	10.615	10.2403
ENSG00000140451	9.87603	10.4288	10.2798	9.84607	9.99603					ENSMUSG00000020130	11.244	10.1494	10.0705	10.6485	11.0084
ENSG00000104081	10.3065	9.78977	9.84681	10.4291	10.3076					ENSMUSG00000005609	10.8441	10.3227	10.2686	10.7202	10.9654
ENSG00000129250	9.92656	10.2981	10.2848	9.9698	9.90919					ENSMUSG00000029502	10.8314	10.3424	10.3692	10.6751	10.9012
ENSG00000185361	10.1157	9.95247	9.99393	10.1217	10.2192					ENSMUSG00000043008	10.565	10.5452	10.6017	10.6025	10.8041
ENSG00000162639	10.273	10.0974	10.1002	10.3619	10.2521					ENSMUSG00000028419	11.3423	10.1356	10.1539	10.6292	10.8533
ENSG00000103544	10.0145	10.3105	10.3475	10.1026	10.0294					ENSMUSG00000047248	10.6403	10.526	10.5689	10.6996	10.6792
ENSG00000196365	9.9824	9.93444	9.96823	9.97286	9.95497					ENSMUSG00000069094	10.7461	10.2307	10.2186	10.8	11.1175
ENSG00000168496	9.47716	10.385	10.4873	9.36838	9.39059					ENSMUSG00000049866	10.1178	11.0661	11.1456	10.4857	10.2966
ENSG00000166483	9.73666	10.4646	10.4794	9.77238	9.73269					ENSMUSG00000028180	11.6113	10.0225	9.94154	10.5192	11.0136
ENSG00000012232	10.1381	10.1842	10.2902	10.1639	9.96888					ENSMUSG00000040549	10.8961	10.3428	10.3481	10.6918	10.8278
ENSG00000020129	9.6905	10.3748	10.3783	9.80865	9.73219					ENSMUSG00000025324	10.3198	10.7348	10.7386	10.7719	10.5358
ENSG00000235750	10.0935	10.3461	10.3168	10.2267	9.99477					ENSMUSG00000020593	10.4615	10.7049	10.6977	10.6231	10.6072
ENSG00000145782	10.2083	10.093	10.0578	10.1434	10.2983					ENSMUSG00000031004	11.5414	9.85331	9.83394	10.8104	11.0511
ENSG00000178974	10.132	9.98274	10.0502	10.3455	10.2035					ENSMUSG00000001700	10.5486	10.5445	10.5776	10.7685	10.6451
ENSG00000105778	10.1377	9.94205	9.99017	10.2276	10.1194					ENSMUSG00000067212	9.82435	11.1985	11.1527	10.7673	10.138
ENSG00000122966	9.75439	10.604	10.5228	9.68082	9.62595					ENSMUSG00000026987	11.6504	9.9747	9.85522	10.5347	11.0471
ENSG00000122694	10.7208	9.78585	9.88473	10.778	10.723					ENSMUSG00000031112	10.9858	10.1044	10.0318	10.8158	11.1237
ENSG00000139579	9.88688	10.2306	10.2949	9.77644	9.80948					ENSMUSG00000005846	10.7035	10.3708	10.3679	10.7485	10.8702
ENSG00000128789	9.95829	10.2022	10.2142	10.1075	9.9338					ENSMUSG00000032497	11.4413	9.92023	9.89595	10.6472	11.1519
ENSG00000156127	9.78161	9.89827	9.95131	9.82138	9.80211					ENSMUSG00000022696	9.92601	10.9608	10.9572	10.7945	10.4161
ENSG00000133961	10.0381	10.0573	9.96184	10.1706	10.0625					ENSMUSG00000034903	11.433	9.90826	9.86486	10.7321	11.1074
ENSG00000141030	9.87945	10.1401	10.1164	9.91534	9.79908					ENSMUSG00000020380	11.829	9.78426	9.70074	10.581	11.1498
ENSG00000167766	10.4941	10.3362	10.2463	10.4726	10.5286					ENSMUSG00000036275	10.5898	10.6522	10.6732	10.5133	10.6009
ENSG00000160803	9.83824	10.196	10.135	9.96237	9.84504					ENSMUSG00000041836	10.9562	10.4897	10.4273	10.5341	10.6211
ENSG00000099901	9.65055	10.1071	9.98498	9.79886	9.74609					ENSMUSG00000016319	11.0346	10.759	10.7842	10.2007	10.25
ENSG00000157456	9.61199	10.3705	10.4155	9.62301	9.60548					ENSMUSG00000026159	10.6086	10.5331	10.4677	10.735	10.6799
ENSG00000138031	9.63987	9.80146	9.70598	9.71394	9.76606					ENSMUSG00000030102	10.6471	10.6446	10.6362	10.5534	10.5297
ENSG00000026103	9.85307	10.4814	10.4112	9.87763	9.86742					ENSMUSG00000053907	11.1076	10.3092	10.1687	10.6151	10.7879
ENSG00000125912	9.85325	10.1195	10.177	9.92772	9.89441					ENSMUSG00000032998	11.539	9.9257	9.86656	10.5442	11.1082
ENSG00000104325	10.0095	10.1752	10.2291	10.0345	9.98661					ENSMUSG00000032178	10.4204	10.717	10.6938	10.6485	10.4968
ENSG00000110619	9.99157	10.0351	10.0192	9.83285	9.96903					ENSMUSG00000056749	9.67786	11.1642	11.1267	10.6657	10.3368
ENSG00000065970	9.99874	10.2044	10.2197	10.0509	10.0955					ENSMUSG00000038147	11.2216	10.1856	10.0883	10.613	10.8547
ENSG00000186891	9.35931	10.2982	10.2892	9.23097	9.33488					ENSMUSG00000025007	9.97631	10.9947	10.9839	10.6701	10.3344
ENSG00000168234	10.3056	9.65354	9.72039	10.3479	10.2899					ENSMUSG00000028099	10.7841	10.3692	10.3271	10.6893	10.7888
ENSG00000108091	9.81407	9.97909	10.1324	10.018	9.8992					ENSMUSG00000005354	10.6403	10.5554	10.529	10.5376	10.6919
ENSG00000013573	9.67258	10.4613	10.2502	9.6632	9.67056					ENSMUSG00000034271	10.6106	10.5603	10.5111	10.4615	10.8078
ENSG00000108829	9.77987	10.1439	10.0084	9.88801	9.73331					ENSMUSG00000005881	10.2465	10.8333	10.7854	10.6751	10.4036
ENSG00000065911	9.56192	10.0453	10.2108	9.52668	9.50297					ENSMUSG00000030365	11.142	10.3214	10.2033	10.6206	10.6551
ENSG00000177595	9.84369	10.632	10.4408	9.94635	9.97942					ENSMUSG00000091337	11.2633	9.8932	9.78591	10.8153	11.1776
ENSG00000124207	9.49216	10.3101	10.3411	9.66404	9.60896					ENSMUSG00000024019	10.5072	10.7131	10.7672	10.5312	10.416
ENSG00000245164	10.5117	10.14	10.0078	10.4206	10.5844					ENSMUSG00000027170	10.8302	10.3344	10.2867	10.6348	10.8458
ENSG00000110429	10.2136	10.0657	10.0619	10.3135	10.3192					ENSMUSG00000049106	10.3039	10.749	10.7367	10.5641	10.5671
ENSG00000030066	9.99171	10.0968	10.1068	9.88341	9.92974					ENSMUSG00000033629	10.6061	10.6851	10.6442	10.5108	10.4712
ENSG00000109805	9.5279	10.5142	10.4538	9.45708	9.49564					ENSMUSG00000025153	9.81704	11.1344	11.1705	10.5158	10.2722
ENSG00000197312	10.2695	9.87902	9.90352	10.331	10.3228					ENSMUSG00000002233	10.0048	11.0864	11.0476	10.5347	10.2304
ENSG00000006555	9.82455	10.046	10.0727	9.94187	9.94737					ENSMUSG00000072812	11.0465	10.3787	10.3606	10.4576	10.6578
ENSG00000106733	9.94435	10.5252	10.4324	9.95457	9.9122					ENSMUSG00000021893	11.0317	10.2424	10.1263	10.6819	10.8183
ENSG00000158161	10.1116	9.99928	9.99282	10.2042	10.0893					ENSMUSG00000020250	10.8151	10.3824	10.4323	10.4439	10.8264
ENSG00000109103	9.99947	10.2611	10.0015	10.0136	10.067					ENSMUSG00000024921	11.1571	10.2152	10.1325	10.5942	10.7916
ENSG00000267121	10.0686	10.3033	10.0851	9.90793	10.1071					ENSMUSG00000027108	10.9762	10.0668	10.0197	10.7781	11.0495
ENSG00000078142	10.1262	10	10.0129	10.2282	10.1753					ENSMUSG00000019173	10.0848	11.1075	11.0674	10.5126	10.113
ENSG00000005486	10.1329	9.99859	9.908	10.1905	10.0852					ENSMUSG00000024431	10.6053	10.4242	10.3466	10.7043	10.803
ENSG00000168476	9.61769	10.2108	10.2327	9.68656	9.74595					ENSMUSG00000048490	10.7254	10.3242	10.2319	10.7401	10.8614
ENSG00000181523	10.4284	10.0396	10.0125	10.39	10.4386					ENSMUSG00000043998	10.5711	10.6778	10.6052	10.5213	10.5062
ENSG00000148180	10.3197	10.0357	10.0351	10.2672	10.2438					ENSMUSG00000055319	11.0541	10.2071	10.1536	10.6168	10.8487
ENSG00000136044	10.3795	9.8102	9.83043	10.3843	10.4027					ENSMUSG00000021816	11.256	10.2412	10.19	10.5127	10.6502
ENSG00000105229	10.0336	10.1389	10.1201	10.1013	9.99687					ENSMUSG00000022387	10.5092	10.532	10.5291	10.6783	10.5988
ENSG00000102119	10.1033	9.85471	9.85649	10.1932	9.95443					ENSMUSG00000059070	9.72988	11.2856	11.3068	10.3903	10.1211
ENSG00000122484	10.2317	9.9579	10.0435	10.3102	10.228					ENSMUSG00000024687	10.2993	10.7369	10.6684	10.6947	10.4289
ENSG00000135124	9.96871	10.2281	10.1786	9.99357	10.0968					ENSMUSG00000022946	10.3087	10.865	10.8331	10.5977	10.2225
ENSG00000143486	10.1262	9.86848	9.96362	10.2459	10.0669					ENSMUSG00000037364	10.6733	10.5575	10.5442	10.4857	10.5619
ENSG00000182628	9.82669	10.2857	10.1964	9.82084	9.71535					ENSMUSG00000020677	11.0377	10.2954	10.3035	10.4648	10.7122
ENSG00000084234	9.64786	10.1316	10.173	9.69308	9.5714					ENSMUSG00000038023	10.4293	10.7143	10.7521	10.6407	10.2716
ENSG00000156531	9.89243	10.1139	10.2028	9.97295	9.85954					ENSMUSG00000017478	11.0576	10.3079	10.3398	10.355	10.7453
ENSG00000138434	9.9485	10.2145	10.279	9.89123	9.86197					ENSMUSG00000034525	10.524	10.7168	10.623	10.5168	10.415
ENSG00000138468	10.414	9.83493	9.95475	10.4633	10.5473					ENSMUSG00000099083	10.5671	10.4487	10.388	10.7076	10.6829
ENSG00000135426	10.2474	10.1477	10.1479	10.2522	10.2299					ENSMUSG00000038250	10.7042	10.4718	10.4801	10.5392	10.5985
ENSG00000177674	10.0442	10.5081	10.5362	9.96176	10.0563					ENSMUSG00000021807	11.0373	10.1583	10.1669	10.5879	10.8411
ENSG00000213699	9.76505	10.0238	10.0752	9.85196	9.81014					ENSMUSG00000024077	11.0249	10.0796	10.1057	10.5933	10.974
ENSG00000168944	10.0093	10.2147	10.2344	10.0194	10.0723					ENSMUSG00000042650	10.145	11.0431	10.97	10.3592	10.2594
ENSG00000198642	10.1908	9.99719	10.0278	10.2432	10.1464					ENSMUSG00000006599	10.9747	10.1751	10.2101	10.6297	10.7856
ENSG00000012963	9.77223	10.1241	10.1947	9.89549	9.79569					ENSMUSG00000003948	10.4789	10.4876	10.4098	10.7476	10.6465
ENSG00000127948	10.1862	9.80939	9.80306	10.2605	10.1307					ENSMUSG00000003402	9.82424	10.9589	11.0312	10.6029	10.3501
ENSG00000165288	10.2262	9.93316	9.9006	10.1253	10.2442					ENSMUSG00000021771	10.5351	10.5762	10.6293	10.5194	10.4982
ENSG00000089289	10.2724	10.2153	10.0794	10.2869	10.1504					ENSMUSG00000031805	9.28389	11.5122	11.44	10.54	9.98005
ENSG00000077684	9.98968	10.1834	10.108	10.0516	10.0162					ENSMUSG00000028048	10.1841	10.6543	10.6459	10.7365	10.5342
ENSG00000146833	10.2429	9.94625	10.0095	10.1555	10.2338					ENSMUSG00000029048	10.5717	10.6652	10.6819	10.3616	10.464
ENSG00000198380	9.84443	10.0872	10.0887	9.88133	9.8439					ENSMUSG00000031537	10.4864	10.5336	10.5065	10.571	10.6449
ENSG00000153317	9.97608	10.1321	10.132	10.1026	9.97503					ENSMUSG00000064127	11.1367	9.99666	9.80159	10.7276	11.0797
ENSG00000125498	9.67075	10.7345	10.7915	9.74991	9.67018					ENSMUSG00000028053	10.8242	10.2722	10.2271	10.6527	10.7653
ENSG00000215790	10.4678	9.68402	9.60772	10.5213	10.5602					ENSMUSG00000052837	9.42253	11.6471	11.6697	10.3615	9.63741
ENSG00000213390	9.73755	10.2639	10.1561	9.86413	9.7569					ENSMUSG00000036391	10.9292	10.1451	10.0996	10.6256	10.9361
ENSG00000111647	9.86611	10.0673	10.2263	9.93134	9.82239					ENSMUSG00000031954	11.1226	9.98737	9.94408	10.6369	11.0448
ENSG00000121210	10.2888	9.79781	9.83844	10.3537	10.3375					ENSMUSG00000002546	10.1965	10.6721	10.7161	10.6175	10.5327
ENSG00000111144	10.1881	9.95438	9.89525	10.1533	10.0484					ENSMUSG00000023186	10.6604	10.3882	10.4046	10.5807	10.6968
ENSG00000160799	10.0333	9.84091	9.89907	10.2391	10.1423					ENSMUSG00000028657	10.2803	10.4256	10.3564	10.8054	10.8627
ENSG00000071794	9.89324	10.0894	10.1634	9.96709	9.89238					ENSMUSG00000044783	9.81647	11.015	10.9666	10.6279	10.3015
ENSG00000178980	9.91755	10.1301	10.1938	9.93735	10.0953					ENSMUSG00000037235	9.80569	11.1588	11.1951	10.4043	10.163
ENSG00000197892	9.79661	10.0187	10.0089	9.86459	9.77627					ENSMUSG00000024472	10.644	10.4691	10.5085	10.5308	10.5726
ENSG00000184743	9.85678	10.0652	10.1968	9.89585	9.7114					ENSMUSG00000028214	10.7753	10.2379	10.241	10.6237	10.8451
ENSG00000066422	10.1638	9.9612	9.96593	10.2311	10.159					ENSMUSG00000022246	11.3173	9.96621	9.82421	10.755	10.8566
ENSG00000146872	10.1112	9.84435	9.9578	10.1148	10.1126					ENSMUSG00000035898	11.3041	9.96089	9.81085	10.61	11.0307
ENSG00000154822	10.0842	9.95305	9.86159	10.2054	10.0899					ENSMUSG00000036202	10.9777	10.0916	10.0231	10.6348	10.9892
ENSG00000100075	9.77209	10.2371	10.2748	9.79305	9.77256					ENSMUSG00000002413	11.4241	9.94779	9.92973	10.5654	10.8477
ENSG00000127191	9.76236	10.1399	10.172	9.73444	9.65908					ENSMUSG00000034602	10.2871	10.715	10.7201	10.5611	10.4274
ENSG00000197355	9.90735	9.62459	9.39581	9.99036	10.0449					ENSMUSG00000053470	10.7382	10.347	10.2806	10.6056	10.7334
ENSG00000198081	10.2307	9.95691	9.80948	10.3069	10.2146					ENSMUSG00000015757	11.4783	9.94206	9.88219	10.43	10.9699
ENSG00000033030	9.9691	10.146	10.0372	9.90735	9.99775					ENSMUSG00000061689	10.4291	10.6336	10.5561	10.6152	10.4684
ENSG00000181220	9.98444	10.0739	10.1415	9.91003	9.98795					ENSMUSG00000036751	10.5953	10.4917	10.5476	10.4704	10.5925
ENSG00000181035	10.1649	9.89504	9.9303	10.233	10.1835					ENSMUSG00000034731	11.1477	10.1052	10.1046	10.5241	10.8146
ENSG00000185880	9.64666	10.1996	10.1693	9.89976	9.67188					ENSMUSG00000024603	10.6065	10.3115	10.285	10.7218	10.7685
ENSG00000123609	9.9617	10.1686	10.2004	9.78812	9.91393					ENSMUSG00000042747	10.8491	10.3692	10.3959	10.4104	10.6641
ENSG00000173875	10.1541	10.0205	10.0083	10.1735	10.1165					ENSMUSG00000025959	11.0402	10.1994	10.2137	10.5135	10.7217
ENSG00000155850	9.88283	10.0751	10.1472	9.82659	9.93169					ENSMUSG00000033184	10.9965	10.1426	10.1333	10.6428	10.7709
ENSG00000126070	10.3314	9.72924	9.95627	10.2133	10.1891					ENSMUSG00000041130	10.2669	10.9081	10.8649	10.3706	10.2635
ENSG00000107281	10.1885	10.4203	10.2459	10.1801	10.2958					ENSMUSG00000052812	11.3462	9.96593	9.93178	10.4856	10.9356
ENSG00000169991	10.2111	9.80693	9.82274	10.3291	10.276					ENSMUSG00000024735	10.5407	10.5589	10.5326	10.3792	10.6515
ENSG00000163374	10.0608	9.95397	9.8572	10.0545	10.0788					ENSMUSG00000072825	9.63961	11.1171	11.1064	10.5667	10.2299
ENSG00000070010	9.78718	10.1433	9.95726	9.67052	9.74074					ENSMUSG00000032409	11.0274	10.2503	10.1112	10.473	10.7946
ENSG00000113845	9.84062	10.0971	10.0417	9.96182	9.88049					ENSMUSG00000001383	11.3243	9.93756	9.9207	10.4958	10.9662
ENSG00000163808	9.49857	10.5052	10.5581	9.65554	9.47922					ENSMUSG00000026436	10.8091	10.3031	10.3528	10.5315	10.6455
ENSG00000144118	9.93206	10.0186	10.1022	9.88412	9.82498					ENSMUSG00000021357	10.3796	10.5981	10.6489	10.5728	10.4367
ENSG00000246526	10.2549	9.85896	9.73913	10.2231	10.3315					ENSMUSG00000020029	10.7912	10.3403	10.2871	10.5702	10.6453
ENSG00000236287	10.2754	9.97668	9.93812	10.3224	10.3342					ENSMUSG00000024120	10.76	10.3142	10.3406	10.5735	10.6453
ENSG00000062822	9.39353	10.347	10.2916	9.45073	9.46589					ENSMUSG00000035401	11.2811	9.8749	9.80821	10.6637	11.0049
ENSG00000185278	10.2753	9.84345	10.0768	10.145	10.2175					ENSMUSG00000005575	9.71851	10.9838	10.9243	10.7454	10.2522
ENSG00000233276	9.73077	10.1449	10.2319	9.70263	9.6533					ENSMUSG00000032449	11.0293	10.0641	10.0125	10.5947	10.9161
ENSG00000124357	9.73532	10.1694	9.97484	9.78516	9.72213					ENSMUSG00000024052	10.7887	10.5822	10.5239	10.352	10.3668
ENSG00000179115	9.80525	9.9293	9.91196	9.73612	9.77182					ENSMUSG00000001467	10.7792	10.1766	10.1624	10.6575	10.8303
ENSG00000076382	9.3572	10.4278	10.3025	9.37551	9.41398					ENSMUSG00000044167	10.8225	10.259	10.3059	10.5587	10.6585
ENSG00000111537	9.57698	10.2532	10.4401	9.57321	9.46895					ENSMUSG00000001020	10.8335	10.1602	10.1854	10.5493	10.8708
ENSG00000183309	10.1677	9.85649	9.86266	10.1671	10.2091					ENSMUSG00000019854	10.5293	10.4539	10.4054	10.6288	10.5805
ENSG00000197283	10.3508	10.0442	9.92214	10.0263	10.2709					ENSMUSG00000029817	11.1603	10.0147	9.97956	10.5627	10.878
ENSG00000179262	9.79419	9.96509	9.8765	9.75028	9.76954					ENSMUSG00000037896	10.682	10.402	10.4205	10.4895	10.6008
ENSG00000204227	9.86109	10.0763	9.98659	9.83546	9.78656					ENSMUSG00000031299	10.495	10.5708	10.5069	10.5456	10.469
ENSG00000103540	9.7537	10.1171	10.2206	9.72578	9.68602					ENSMUSG00000037795	10.9759	10.1471	10.1292	10.5328	10.7979
ENSG00000100714	9.59847	10.2194	10.2498	9.52573	9.50559					ENSMUSG00000040998	10.9744	10.2822	10.1819	10.4031	10.7403
ENSG00000120727	9.98916	9.78218	9.84741	10.0542	9.87926					ENSMUSG00000030435	10.7604	10.5074	10.4848	10.3725	10.4549
ENSG00000196459	10.208	10.1142	10.0215	10.2509	10.2367					ENSMUSG00000034612	10.7653	10.3892	10.2865	10.5514	10.5869
ENSG00000180817	9.69766	10.016	9.94913	9.74923	9.5919					ENSMUSG00000051285	11.4542	9.81951	9.77297	10.5335	10.9968
ENSG00000198873	9.70538	10.246	10.2877	9.82464	9.85887					ENSMUSG00000018076	10.5306	10.6271	10.5773	10.4657	10.3691
ENSG00000173272	9.77104	10.0943	10.072	9.81481	9.77283					ENSMUSG00000031833	9.80906	11.1164	11.0224	10.4647	10.1569
ENSG00000186648	9.49741	10.2441	9.99332	9.5492	9.6074					ENSMUSG00000037286	10.804	10.2805	10.1494	10.5778	10.7501
ENSG00000176393	9.79154	10.2118	10.1029	9.84697	9.76693					ENSMUSG00000019087	9.59007	10.8881	10.9436	10.7822	10.3571
ENSG00000115233	9.66544	9.83221	9.94074	9.67829	9.59636					ENSMUSG00000060992	9.48454	10.9927	11.0465	10.6941	10.3358
ENSG00000146802	10.2654	10.0193	9.99184	10.1808	10.2988					ENSMUSG00000005514	9.82619	10.7413	10.7517	10.7668	10.4639
ENSG00000112339	9.75263	9.92699	9.98922	9.73983	9.64141					ENSMUSG00000050565	10.5001	10.5112	10.487	10.4999	10.5486
ENSG00000118596	10.1481	9.82512	10.021	10.1849	10.1061					ENSMUSG00000008348	9.53398	11.3801	11.3939	10.4142	9.8188
ENSG00000188636	10.1458	9.67367	9.8088	10.2667	10.115					ENSMUSG00000027193	10.6703	10.3858	10.2052	10.5665	10.713
ENSG00000196843	10.4612	9.80566	9.71517	10.6336	10.6644					ENSMUSG00000059119	10.7052	10.4215	10.4765	10.4802	10.4562
ENSG00000117228	9.80105	10.0063	10.0268	9.85319	9.71488					ENSMUSG00000036112	11.3358	9.96238	9.90855	10.4667	10.866
ENSG00000175155	10.3266	9.70316	9.83167	10.4812	10.2868					ENSMUSG00000023118	9.63225	11.207	11.1998	10.5823	9.91732
ENSG00000113569	9.64541	10.1061	10.0758	9.78645	9.60393					ENSMUSG00000013698	9.81236	10.7367	10.7638	10.7109	10.5139
ENSG00000160588	10.2933	9.71246	9.71049	10.3003	10.3107					ENSMUSG00000011958	10.9791	10.0752	10.0698	10.5223	10.8905
ENSG00000132361	9.87849	10.1582	10.1507	9.84196	9.82943					ENSMUSG00000028403	11.1951	10.104	9.9892	10.5394	10.7078
ENSG00000144589	9.99624	9.71848	9.6669	10.0489	10.0904					ENSMUSG00000047187	11.2469	9.93254	9.90225	10.4584	10.9919
ENSG00000158321	10.1321	9.68221	9.63695	10.1869	10.1445					ENSMUSG00000029250	10.5038	10.3693	10.3383	10.6361	10.6833
ENSG00000107077	10.2072	10.0278	9.92053	10.2541	10.2328					ENSMUSG00000020166	10.6375	10.2918	10.3131	10.5677	10.7135
ENSG00000010165	9.81336	10.0387	10.0044	9.90382	9.8465					ENSMUSG00000040565	10.8855	10.1958	10.1631	10.5339	10.7432
ENSG00000004399	10.9114	9.06367	8.99133	10.9499	10.9149					ENSMUSG00000061244	11.1731	10.0098	9.99103	10.6265	10.7207
ENSG00000169607	9.24969	10.3312	10.4157	9.25577	9.29					ENSMUSG00000074874	11.0589	10.2869	10.2167	10.2829	10.6731
ENSG00000178234	10.0019	9.81063	9.88463	10.0894	9.95176					ENSMUSG00000078429	9.81714	11.3168	11.309	10.2141	9.86012
ENSG00000054523	9.74304	10.1685	10.3559	9.69346	9.78609					ENSMUSG00000024081	11.1763	10.0421	9.99914	10.4228	10.8594
ENSG00000106460	10.2541	9.98341	10.0291	10.3126	10.2127					ENSMUSG00000004789	10.2629	10.6249	10.6554	10.4811	10.4734
ENSG00000127586	9.42017	10.3154	10.1521	9.3773	9.43772					ENSMUSG00000040952	9.63706	11.514	11.5145	10.4214	9.40349
ENSG00000184992	9.68881	10.0403	9.9844	9.71494	9.65501					ENSMUSG00000020585	11.1402	10.1642	10.1047	10.3952	10.6787
ENSG00000198756	10.352	9.67762	9.56162	10.4054	10.3795					ENSMUSG00000021113	10.6866	10.1914	10.1995	10.5517	10.8531
ENSG00000119041	9.9822	9.80543	9.85428	10.1035	10.0488					ENSMUSG00000024260	11.0844	10.1144	9.99962	10.486	10.7974
ENSG00000198856	9.92375	9.74343	9.81971	9.97374	9.85873					ENSMUSG00000046876	10.3715	10.647	10.561	10.4983	10.4011
ENSG00000214253	10.0232	9.93098	9.87245	10.0365	10.1474					ENSMUSG00000062604	10.9303	10.1574	10.0999	10.5087	10.7753
ENSG00000139372	9.75165	9.95191	9.95923	9.9052	9.76128					ENSMUSG00000061607	11.0864	10.0307	10.0343	10.4908	10.8141
ENSG00000011454	10.0342	9.884	9.89466	9.99372	9.94067					ENSMUSG00000038280	10.8238	10.2956	10.2382	10.4872	10.6101
ENSG00000143493	9.79448	9.93483	10.0833	9.91567	9.65773					ENSMUSG00000002365	10.4123	10.4913	10.4494	10.5568	10.5373
ENSG00000141564	9.81892	9.86592	10.0156	9.77417	9.67464					ENSMUSG00000024293	11.369	9.8031	9.68925	10.5728	11.0087
ENSG00000109756	9.87495	10.0518	10.1923	9.96208	10.0154					ENSMUSG00000035725	10.9921	10.1918	10.1098	10.5742	10.5731
ENSG00000114302	9.99908	9.83619	9.83064	10.0514	9.94263					ENSMUSG00000042548	10.2043	10.7211	10.7219	10.4641	10.3105
ENSG00000197070	10.1162	10.0219	9.78336	9.98419	10.0992					ENSMUSG00000020088	10.6796	10.3644	10.3338	10.3278	10.7144
ENSG00000161542	9.65562	10.1055	10.1121	9.73489	9.65687					ENSMUSG00000046201	10.4992	10.4345	10.403	10.504	10.5793
ENSG00000134759	10.0929	9.84012	9.86733	10.2463	10.1323					ENSMUSG00000031799	10.7366	10.1813	10.1728	10.632	10.6961
ENSG00000144554	9.30146	10.4885	10.3975	9.23237	9.29846					ENSMUSG00000024966	10.4561	10.3426	10.2767	10.6771	10.6662
ENSG00000165943	10.0022	9.84542	9.8515	10.2443	10.0648					ENSMUSG00000020817	10.907	10.2416	10.0935	10.434	10.7417
ENSG00000172009	9.67748	9.81674	9.80492	9.77435	9.67181					ENSMUSG00000066258	11.3478	9.91404	9.9593	10.4567	10.7377
ENSG00000041802	10.2119	9.57516	9.50424	10.2023	10.1417					ENSMUSG00000031165	10.0852	10.8409	10.7843	10.3541	10.3505
ENSG00000104529	10.003	9.76689	9.76896	9.92717	10.0352					ENSMUSG00000029104	9.95736	10.8897	10.8654	10.5653	10.1345
ENSG00000062725	9.98278	9.85185	9.91205	10.0491	10.0915					ENSMUSG00000019731	10.2215	10.7409	10.7183	10.4217	10.3054
ENSG00000196312	10.0873	9.95775	9.97296	10.164	10.1259					ENSMUSG00000024910	9.54479	11.05	11.0513	10.6848	10.075
ENSG00000143575	9.77648	9.9946	9.92264	9.85323	9.78645					ENSMUSG00000022052	11.3094	9.80037	9.63949	10.6288	11.0274
ENSG00000116062	9.43543	10.1252	10.1786	9.53265	9.67867					ENSMUSG00000024259	11.2461	9.94912	9.85165	10.4852	10.8723
ENSG00000102181	9.86612	10.0413	9.97141	9.85715	9.80729					ENSMUSG00000005802	10.4368	10.4233	10.3656	10.5922	10.5858
ENSG00000116199	9.73434	9.98687	10.1201	9.90963	9.74606					ENSMUSG00000038025	10.5959	10.579	10.6133	10.3292	10.2834
ENSG00000115604	10.3434	9.81297	9.78474	10.3645	10.3378					ENSMUSG00000004356	10.8885	10.3056	10.2523	10.3557	10.5954
ENSG00000182606	9.99695	9.85652	9.79934	10.0576	10.0295					ENSMUSG00000033128	9.96275	11.0803	11.0412	10.2717	10.0415
ENSG00000155252	9.85594	9.82127	9.78149	10.0181	9.91637					ENSMUSG00000053799	10.7838	10.1908	10.184	10.5722	10.6582
ENSG00000213347	9.54397	10.4691	10.4176	9.46735	9.48176					ENSMUSG00000045767	10.9626	10.222	10.1918	10.4156	10.5922
ENSG00000106723	9.78447	10.0648	10.2214	10.0241	9.90466					ENSMUSG00000028894	10.2648	10.6366	10.6047	10.5476	10.3202
ENSG00000155158	10.2701	9.99884	10.0193	10.2652	10.1726					ENSMUSG00000029922	10.4918	10.5145	10.5538	10.2991	10.5069
ENSG00000179820	9.82189	9.65877	9.71998	9.86188	9.80792					ENSMUSG00000048799	10.5158	10.3134	10.3045	10.6642	10.5633
ENSG00000234741	10.1568	9.74433	9.81052	10.1802	10.1605					ENSMUSG00000021670	9.99528	10.7557	10.6699	10.5277	10.4083
ENSG00000204356	9.76474	9.94726	9.93602	9.68507	9.66384					ENSMUSG00000028064	9.69294	11.1444	11.0592	10.4351	10.0164
ENSG00000127561	9.64964	10.008	9.85326	9.74414	9.84289					ENSMUSG00000039205	10.8509	10.3091	10.1026	10.4643	10.621
ENSG00000188313	9.91078	10.1279	10.1221	9.92	9.82794					ENSMUSG00000025224	10.067	10.7334	10.7305	10.5214	10.2956
ENSG00000163964	9.63657	9.8939	9.96993	9.6579	9.65409					ENSMUSG00000027272	10.8616	10.1367	10.0758	10.4909	10.78
ENSG00000147872	9.66062	10.0088	9.92733	9.75568	9.63344					ENSMUSG00000071172	11.0459	10.0075	9.83045	10.4865	10.9737
ENSG00000101216	10.0113	9.88361	9.86935	10.0582	10.0638					ENSMUSG00000020664	10.9762	9.91986	9.8649	10.5886	10.9938
ENSG00000152217	9.82015	10.0748	10.1407	9.84364	9.7289					ENSMUSG00000078676	10.6829	10.3345	10.2985	10.4211	10.6016
ENSG00000100554	9.88281	9.74744	9.72144	9.92548	9.90795					ENSMUSG00000028367	10.5091	10.6227	10.5535	10.2757	10.3694
ENSG00000272419	10.4164	9.93152	9.92662	10.3632	10.4541					ENSMUSG00000025571	10.4073	10.4638	10.3874	10.5541	10.5174
ENSG00000189306	9.56651	10.0911	10.1622	9.57129	9.57746					ENSMUSG00000020392	11.0795	10.0619	10.0119	10.432	10.7441
ENSG00000172183	10.3533	9.36223	9.637	10.2491	10.3154					ENSMUSG00000022636	11.1256	9.92838	9.88886	10.539	10.8468
ENSG00000157593	9.75433	9.84581	9.94757	9.84195	9.78496					ENSMUSG00000029752	10.232	10.597	10.6546	10.4021	10.4405
ENSG00000100983	9.47575	10.1456	10.1253	9.71401	9.6259					ENSMUSG00000021096	10.774	10.3197	10.3375	10.3452	10.5445
ENSG00000100109	9.74636	10.2173	10.1158	9.76033	9.73128					ENSMUSG00000034218	10.7838	10.2164	10.1644	10.507	10.6484
ENSG00000172292	9.58123	9.80384	9.89716	9.68886	9.57184					ENSMUSG00000026229	10.464	10.3144	10.3363	10.604	10.5973
ENSG00000124570	10.4835	9.31524	9.21724	10.4691	10.5148					ENSMUSG00000026600	10.7153	10.2898	10.2237	10.4893	10.5934
ENSG00000116830	9.47406	10.4216	10.3655	9.33708	9.36742					ENSMUSG00000043241	11.1893	9.73643	9.70094	10.5887	11.0915
ENSG00000215717	10.0595	9.87394	9.86507	10.0471	9.88981					ENSMUSG00000024006	10.8092	10.1328	10.077	10.5486	10.7365
ENSG00000198885	9.76784	10.0128	9.97767	9.75796	9.73918					ENSMUSG00000030987	10.0603	10.7451	10.7237	10.4899	10.2836
ENSG00000004975	9.69642	9.84317	10.0019	9.67442	9.63288					ENSMUSG00000020661	10.2138	10.7193	10.7499	10.2759	10.3373
ENSG00000167670	9.2985	10.3468	10.2558	9.17623	9.37627					ENSMUSG00000037926	10.4107	10.3019	10.2813	10.6322	10.6642
ENSG00000271383	10.4957	9.52202	9.5417	10.4013	10.5303					ENSMUSG00000035992	11.0955	9.93284	9.87556	10.5617	10.8234
ENSG00000103591	9.69766	9.90313	9.98249	9.78241	9.61188					ENSMUSG00000058799	10.6697	10.1088	10.0543	10.6026	10.8519
ENSG00000156411	9.93942	9.67602	9.70699	9.85687	9.91759					ENSMUSG00000004591	11.1954	9.9519	9.94781	10.3491	10.8419
ENSG00000125871	9.66911	10.174	10.1781	9.66761	9.62918					ENSMUSG00000038406	9.74635	11.0535	11	10.4556	10.0301
ENSG00000184381	10.3405	10.1017	9.89996	10.1426	10.3909					ENSMUSG00000020946	10.3285	10.5205	10.5607	10.4798	10.3944
ENSG00000096968	10.0441	9.83394	9.83421	10.0002	10.0109					ENSMUSG00000102049	10.9052	10.2593	10.1201	10.4762	10.5214
ENSG00000111237	9.72623	10.0577	10.0383	9.73612	9.78965					ENSMUSG00000048546	10.991	10.4361	10.4114	10.0967	10.3463
ENSG00000136710	9.81041	10.0789	10.0431	9.95364	9.77699					ENSMUSG00000034354	9.9845	10.7507	10.7463	10.4272	10.3705
ENSG00000138623	9.62266	10.3488	10.387	9.77982	9.64851					ENSMUSG00000002102	10.4082	10.4909	10.6068	10.3666	10.402
ENSG00000165806	9.61459	10.0741	10.0269	9.66981	9.70668					ENSMUSG00000025485	9.6875	11.0634	11.073	10.4769	9.97364
ENSG00000137802	9.89469	9.78315	9.78405	9.91988	9.95182					ENSMUSG00000022450	11.3966	9.89914	9.96272	10.2646	10.75
ENSG00000120889	9.68573	10.7246	10.6458	9.73906	9.71884					ENSMUSG00000000131	10.1852	10.5753	10.5434	10.5424	10.4116
ENSG00000117036	9.92628	9.71069	9.88392	10.0392	9.82915					ENSMUSG00000039756	11.0306	9.87087	9.85663	10.5408	10.958
[truncated: 12,016 more rows]

## Sheet: Dataset Fig 1e
			h-CCL4						h-CCL3						h-Klrk1						h-CD226
			R1	R2	R3				R1	R2	R3				R1	R2	R3				R1	R2	R3
		NK	0.540212	1.61666	1.14503			NK	1.60156	0.513569	1.21579			NK	1.23822	1.0827	0.745922			NK	1.09727	1.01289	0.899753
		NK+sMIC	11.409	11.5212	16.6079			NK+sMIC	3.02065	2.69912	2.37834			NK+sMIC	0.3775	0.311002	0.390637			NK+sMIC	0.701304	0.587677	0.825466
		NK+sMIC+B10G5	1.57007	3.28367	1.12179			NK+sMIC+B10G5	0.870245	1.76007	1.20332			NK+sMIC+B10G5	1.17379	1.38001	1.294			NK+sMIC+B10G5	1.06824	0.941439	0.983794
		NK+B10G5	0.763981	1.10458	0.549564			NK+B10G5	0.356954	1.00223	0.678576			NK+B10G5	1.17653	1.12499	1.05875			NK+B10G5	0.867277	0.625573	0.824457
			m-CCL4						mCCL5						h-Klrk1						m-CD226
			R1	R2	R3				R1	R2	R3				R1	R2	R3				R1	R2	R3
		NK	1.0329	0.937476	1.03271			NK	0.727218	1.54203	0.891747			NK	0.750297	0.953823	1.39733			NK	1.12454	0.71498	1.24374
		NK+sMIC	3.69908	3.61938	3.54015			NK+sMIC	1.79243	1.79014	2.32259			NK+sMIC	0.332119	0.38547	0.343168			NK+sMIC	0.361448	0.351759	0.494761
		NK+sMIC+B10G5	1.02498	1.19077	1.18593			NK+sMIC+B10G5	1.32485	1.22606	1.4372			NK+sMIC+B10G5	1.63072	1.80744	1.81541			NK+sMIC+B10G5	1.79147	0.834627	1.1152
		NK+B10G5	1.14545	1.20985	1.09316			NK+B10G5	1.28615	1.20894	1.21615			NK+B10G5	1.18485	1.5273	1.15566			NK+B10G5	0.85266	0.976584	1.14732

## Sheet: Dataset Fig 2
	Fig 2b
	units in pg/ml
	WD tumors	PD tumors
	334.615	408.205
	170.256	903.59
	166.667	472.308
	157.949	906.154
	167.179
	201.538
	Fig 2d
			NK-sMIClo tumors	NK-sMIChi tumors
	GO_NATURAL_KILLER_CELL_MEDIATED_IMMUNE_RESPONSE_TO_TUMOR_CELL		0.0497742	-0.237149
	GO_NATURAL_KILLER_CELL_MEDIATED_IMMUNITY		-0.322018	-0.10925
	GO_NATURAL_KILLER_CELL_CYTOKINE_PRODUCTION		-0.514408	0.315309
	GO_POSITIVE_REGULATION_OF_NATURAL_KILLER_CELL_MEDIATED_IMMUNE_RESPONSE_TO_TUMOR_CELL		0.0288959	-0.227639
	GO_NEGATIVE_REGULATION_OF_NATURAL_KILLER_CELL_ACTIVATION		-0.252946	0.569325
	Fig 2e, 2f	The numbers shown in each cell below, represent the gene expression (log) value of the indicated genes for each individual NK cell in the respective clusters. Based on these values, heatmaps, cluster diagram and box plots were generated.
	NK-sMIClo tumors	(Cytotoxic cluster)
	Ccl3	2.48491	0	1.60944	0	1.38629	1.09861	1.09861	0.693147	1.38629	0.693147	0	0	1.60944	0	0	1.38629	0.693147	0	0	0	2.56495	0	2.89037	0	0.693147	0	0	0	3.4012	0	2.30259	0	0.693147	0	0	0	0	1.38629	1.09861	1.38629	1.60944	1.09861	0	0	0	0.693147	0	0
	Ccl4	3.58352	1.94591	3.09104	2.30259	2.63906	2.83321	3.09104	2.48491	1.09861	0	0	0	2.07944	1.09861	0	1.60944	1.60944	1.09861	0	1.38629	2.19722	1.09861	3.4012	1.09861	1.60944	3.49651	3.04452	1.60944	4.17439	0.693147	3.21888	2.30259	1.38629	2.63906	0	0	1.38629	1.60944	1.79176	1.09861	2.70805	3.58352	2.3979	1.09861	2.19722	0	0.693147	0
	Ccr2	0	0	0	0	0	0	0	0	0	0.693147	0	0	0	0	0	0	0	0	0	0.693147	0	1.60944	0	1.38629	0	0	0	1.79176	0	0	1.79176	0	0	0	0	0.693147	0	0	0	0	0	0	0	1.09861	0	0	0.693147	0
	Gzmb	3.71357	2.07944	2.94444	3.3673	3.61092	3.17805	2.48491	3.04452	3.21888	2.70805	1.60944	3.43399	3.09104	3.13549	4.70048	2.3979	2.07944	2.48491	3.66356	3.55535	0	1.09861	3.29584	2.3979	4.35671	0.693147	3.2581	4.00733	3.68888	3.04452	3.3673	2.19722	1.94591	4.27667	1.60944	4.14313	2.83321	3.80666	2.83321	4.20469	4.30407	3.58352	1.38629	2.07944	2.30259	2.77259	0	0
	NK-sMIChi tumors	(Cytotoxic cluster)
	Ccl3	0	0	0	1.09861	0	0.693147	0	0	0.693147	0	0.693147	3.55535	1.94591	0	1.09861	0	2.19722	0.693147	0	3.09104	1.09861	0.693147	0	3.95124	0.693147	0	0	1.60944	1.94591	0.693147	0	0	0	0.693147	2.70805	0	2.99573	0	2.19722	0	1.09861	0	1.09861	0	2.83321	0	0.693147	0
	Ccl4	2.19722	3.3322	0	3.73767	4.60517	1.94591	0	2.48491	1.09861	4.52179	0.693147	4.38203	3.49651	1.60944	2.63906	0	3.49651	2.3979	1.79176	2.99573	1.09861	1.60944	3.46574	4.56435	1.09861	2.77259	0	3.7612	2.83321	3.78419	3.58352	0	2.07944	1.60944	3.3673	0.693147	0	0	2.77259	0	1.38629	1.79176	1.38629	3.17805	2.94444	1.09861	1.38629	0
	Ccr2	0	0.693147	1.38629	0	0	0	0	0	1.60944	0	0	0	0	0	2.30259	1.38629	0.693147	0.693147	0	0	0	0	1.09861	0	0	0	0	0	0	0	1.38629	0	0	1.09861	0	0	0	1.09861	0	0	0	1.60944	0	0	0	0	0.693147	0
	Gzmb	0.693147	0.693147	0	2.07944	3.43399	0	0	2.77259	0	3.04452	2.89037	1.94591	3.29584	2.94444	0	0	1.79176	1.60944	0	0	2.3979	0.693147	0	3.2581	1.09861	0	2.19722	2.77259	1.38629	2.77259	1.38629	1.60944	1.60944	3.52636	3.93183	2.07944	1.09861	0.693147	2.19722	0	3.61092	2.77259	3.61092	2.30259	1.38629	2.19722	0	2.83321
	NK-sMIClo tumors	(Pro-inflammatory cluster)
	Ccl3	1.94591	2.48491	1.09861	0	0	2.94444	3.82864	1.38629	1.60944	3.13549	2.07944	2.30259	3.21888	1.09861	0	1.60944	1.09861	1.60944	1.38629	2.3979	1.79176	1.60944	1.09861	3.09104	1.38629	1.09861	1.60944	0	2.07944	1.38629	2.56495	0	0.693147	3.04452	2.56495	0	2.07944	0	1.79176	1.94591	0	0.693147	3.04452	1.38629	1.09861	0.693147	3.04452	2.19722
	Ccl4	1.60944	3.29584	2.48491	1.38629	2.30259	3.78419	4.33073	0	2.70805	2.3979	2.30259	1.79176	2.77259	1.38629	0.693147	2.07944	2.77259	2.19722	2.89037	2.99573	2.70805	3.13549	0	2.56495	1.60944	2.56495	3.4012	2.94444	1.79176	2.48491	3.52636	0	3.21888	4.12713	4.17439	1.79176	1.60944	1.60944	4.21951	1.94591	0	2.30259	0	1.09861	1.94591	1.60944	3.49651	2.19722
	Ccr2	0	0.693147	0	1.09861	0.693147	0	0	0	0	0	0	0	0	0	0	1.60944	0	0	0	0.693147	0	0.693147	0	0	0	1.79176	0.693147	0.693147	0.693147	0	0	1.60944	0	0	0.693147	0	0	0	0	0	1.09861	0	0	1.38629	1.38629	0	1.94591	0
	Gzmb	2.3979	0.693147	0	1.60944	2.70805	0.693147	2.48491	1.79176	0	2.89037	1.09861	1.79176	2.70805	0.693147	1.60944	0	2.30259	2.07944	1.09861	1.38629	0.693147	1.09861	0	1.09861	2.30259	2.99573	1.38629	0.693147	1.09861	2.3979	1.79176	0	3.91202	1.38629	1.79176	2.63906	2.63906	2.3979	2.83321	1.60944	0	2.63906	0.693147	1.09861	1.38629	1.38629	1.38629	1.09861
	NK-sMIChi tumors	(Pro-inflammatory cluster)
	Ccl3	2.77259	0	3.46574	1.94591	1.79176	3.3673	1.94591	2.83321	2.99573	0	3.43399	1.09861	0	2.30259	3.68888	1.60944	1.60944	2.3979	2.07944	0.693147	2.48491	2.07944	1.94591	3.21888	2.19722	0.693147	1.38629
	Ccl4	1.09861	1.09861	4.29046	2.70805	2.48491	3.85015	2.77259	3.3322	2.94444	3.29584	3.4012	1.79176	0	3.2581	3.3322	0.693147	1.60944	3.3322	1.94591	3.21888	2.77259	3.85015	2.3979	3.29584	0	3.3322	2.89037
	Ccr2	1.09861	1.38629	0	0	1.94591	1.60944	1.38629	1.60944	0.693147	1.60944	0	0	1.60944	0	1.38629	1.38629	0.693147	1.09861	0.693147	0	1.60944	0.693147	1.38629	1.09861	2.30259	1.60944	1.38629
	Gzmb	0	0.693147	0.693147	2.63906	0	1.38629	0	1.09861	2.83321	0.693147	1.60944	1.38629	0	1.38629	1.09861	0	1.09861	2.07944	0.693147	1.60944	3.09104	0	0	0	0	1.09861	2.19722
	Fig 2g
		Cytotoxic clusters				Pro-inflammatory clusters
		NK-sMIClo tumors	NK-sMIChi tumors			NK-sMIClo tumors	NK-sMIChi tumors
		1.77434	0.231049			1.18512	1.6566
		1.05935	0.231049			2.15796	0.828302
		1.21253	0			1.19451	2.5854
		1.88996	0.693147			0.828302	1.55132
		1.43469	1.14466			0.998577	2.07419
		1.2904	0			2.24288	2.94229
		1.05935	0			2.71979	2.03493
		1.01484	0.924196			0.462098	2.59162
		1.97564	0			1.43916	2.21111
		1.13373	1.01484			1.84446	1.63509
		0.536479	0.963457			1.46068	2.2784
		1.37571	0.648637			1.36478	0.963457
		1.72349	1.09861			1.99716	0.536479
		1.04516	0.98148			0.828302	1.85356
		2.02893	0			0.231049	2.80246
		1.1655	0			1.76611	1.22963
		1.22963	0.597253			1.2904	1.30401
		1.2904	0.536479			1.26889	2.27624
		2.04949	0			1.42555	1.57283
		1.72159	0			2.02893	1.30401
		0.597253	0.799298			1.49994	2.28898
		1.09861	0.231049			1.81269	2.20758
		1.09861	0			0.366204	1.91003
		1.6276	1.08603			1.88533	2.53777
		2.28054	0.366204			0.998577	1.49994
		0.462098	0			1.81844	1.87826
		1.45224	0.732408			1.90126	1.88765
		2.02893	0.924196			1.21253
		2.13231	0.462098			1.52145
		1.01484	0.924196			1.2904
		1.88996	0.462098			2.03044
		1.19451	0.536479			0.536479
		1.11074	0.536479			1.30401
		1.6566	1.17545			2.39055
		0.536479	1.31061			2.47749
		2.54655	0.693147			0.597253
		0.944404	0.366204			1.22963
		2.17157	0.231049			0.536479
		0.944404	0.732408			2.00376
		1.93804	0			1.29727
		1.66574	1.20364			0.366204
		1.96203	0.924196			0.998577
		1.05935	1.20364			1.01484
		1.22963	0.767528			1.2904
		1.36478	0.462098			1.47694
		1.52145	0.732408			0.767528
		0.693147	0			2.82898
		0.231049	0.944404			1.46482
		1.2904	0			0.597253
		1.77271	0.536479			0.828302
		1.30401	0.944404			1.07296
		1.47694	0.732408			0.902683
		1.87347	1.14466			1.6276
		1.44358	0.597253			1.47694
		1.42555	0.536479			1.84709
		1.50726	0.799298			1.34178
		1.19451	0			0.231049
		2.33556	1.05935			1.72349
		1.80537	1.13373			1.88533
		1.83781	1.03035			1.77918
		1.44358	0.854983			0.828302
		0.462098	1.29727			1.70198
		1.35348	0.693147
		1.69996	0.597253
		1.7525	0.828302
		1.4065	0.902683
		0.902683	1.32343
		2.42064	0.366204
		1.57283
		1.73831
		1.76611
		1.86242
		1.45224
		1.01484
		1.53506
		1.39655
		1.36478
		1.7525
		1.39655
		1.03035
		1.07296
		1.05935
		1.58453
		1.63509
		1.6276
		1.07296
		0.231049
		1.52145
		1.32966
		1.4065
		1.14466
		0.902683
		1.32966
		1.21253
		1.52145
		1.6566
		1.15525
		2.25154
		1.22119
		1.84049
		1.2904
		1.51796
		1.36478
		1.57873
		0.231049
		1.81844
		1.32966
		1.47694
		0.799298
		1.95454
		1.26889
		1.53506
		1.08603
		1.2904
		2.2146
		1.67898
		2.1187
		1.70799
		1.46891
		1.73831
		1.57873
		1.57283
[truncated: 74 more columns]

## Sheet: Dataset Fig 3
			Fig 3a											Fig 3c
			all units in pg/ml											all units in pg/ml
			Cytokine	NK-0	NK-1	NK+TC2-0	NK+TC2-1	NK+TC2-sMICB-0	NK+TC2-sMICB-1	NK+TC2-mMICB-0	NK+TC2-mMICB-1			Cytokine	NK-0	NK-1	NK+C1R-0	NK+C1R-1	NK+C1R-sMICA-0	NK+C1R-sMICA-1	NK+C1R-mMICA-0	NK+C1R-mMICA-1
			m-IL-10	2.3	12.98	7.38	5.89	416.52	593.14	8.27	14.42			h-IL-10	2.48	2.05	354.97	374.96	6214.72	6036.32	303.17	271.02
			m-GMCSF	15.13	7.36	63.27	58.77	458.43	402.33	188.25	172.93			h-GMCSF	3.6	3.35	52.85	58.67	125.33	125.84	85.27	82.22
			m-CCL4	88.23	92.14	92.75	76.27	273.58	245.8	29.3	16.87			h-CCL4	62.6	60.43	421.89	429.71	590.17	649.99	415.58	389.32
			m-CCL3	25.03	15.99	15.99	11.34	106.18	105.12	11.34	0			h-CCL3	152.36	156.98	632.53	527.95	865.99	847.81	632.04	582.77
			m-RANTES	0	0	26.14	19.98	56.72	50.09	19.33	28.47			h-RANTES	626.43	585.36	2051.65	1909.44	2005.93	1954.57	1862.29	1699.83
			m-VEGF	42.7	39.97	1127.25	949.16	1261.05	1331.53	1094.82	899.07			h-MDC	14.65	3.2	10851.8	9963.64	10603.5	9751.26	6867.39	6209.92
			m-IL-1a	0	0.77	0	0.77	115.68	106.74	38.92	30.26			h-VEGF	2.95	3.96	91.87	92.74	100.11	103.78	88.76	88.69
			mMIP-2	0	0	44.54	25.52	44.54	49.28	35.03	25.52			h-FGF	0	10.44	248.64	260.06	359.79	367.86	276.71	263.36
			m-MIG	0	0	0.03	0	6.64	6.54	2.77	2.57			h-MCP1	0	0.72	4.23	4.15	4.71	5.34	2.85	1.88
			m-LIF	4.58	4.68	89.74	91.22	179.17	124.65	71.57	66.25			h-IFNa2	4.48	2.35	16.68	17.13	45.11	43.17	14.65	12.01
														h-Fractalkine	13.04	13.04	1599.74	1645.57	743.08	731.88	1345.05	1379.05
			Fig 3b											Fig 3d
			m-GMCSF											h-GMCSF
			NK only	TC2	TC2-sMICB	TC2-mMICB								NK only	NK+C1R	NK+C1R-sMICA	NK+C1R-mMICA
		R1	15.13	63.27	458.43	188.25							R1	3.6	52.85	105.52	85.27
		R2	7.36	58.77	402.33	172.93							R2	3.35	58.67	125.33	82.22
													R3	3.16	75.98	125.84	85.37
			m-CCL4											h-CCL4
			NK only	TC2	TC2-sMICB	TC2-mMICB								NK only	NK+C1R	NK+C1R-sMICA	NK+C1R-mMICA
		R1	88.23	92.75	273.58	29.3							R1	62.6	421.89	564.99	415.58
		R2	92.14	76.27	245.8	16.87							R2	60.43	429.71	590.17	389.32
													R3	55.87	462.36	649.99	481.35
			m-CCL3											h-CCL3
			NK only	TC2	TC2-sMICB	TC2-mMICB								NK only	NK+C1R	NK+C1R-sMICA	NK+C1R-mMICA
		R1	25.03	15.99	106.18	11.34							R1	152.36	632.53	865.99	632.04
		R2	15.99	11.34	105.12	0							R2	156.98	527.95	847.81	582.77
													R3	156.8	527.8	865	582
			m-IL-10											h-IL-10
			NK only	NK+TC2	NK+TC2-sMICB	NK+TC2-mMICB								NK only	NK+C1R	NK+C1R-sMICA	NK+C1R-mMICA
		R1	2.3	7.38	416.52	8.27							R1	2.48	354.97	6214.72	303.17
		R2	12.98	5.89	593.14	14.42							R2	2.05	374.96	6036.32	271.02
													R3	2.37	400.39	8786.41	362.82

## Sheet: Dataset Fig 4
	Fig 4a					Fig 4b					Fig 4c					Fig 4d
	Fyn					ADAP					CARD11					BCL10
	NK	NK+C1R	NK+C1R-sMICA	NK+C1R-mMICA		NK	NK+C1R	NK+C1R-sMICA	NK+C1R-mMICA		NK	NK+C1R	NK+C1R-sMICA	NK+C1R-mMICA		NK	NK+C1R	NK+C1R-sMICA	NK+C1R-mMICA
	1	0.7	1.3	0.7		1	1.56911	2.60554	1.81484		1	1.53985	3.95783	1.39883		1	0.859456	1.25931	0.595002
	1	0.758219	1.2819	0.662358		1	1.5737	3.59102	1.07946		1	1.44014	2.7347	0.984233		1	0.895703	1.33946	0.8
	1	0.794147	1.11234	0.685349		1	1.87708	4.37398	1.03788		1	1.31716	2.94556	1.2559		1	1.24449	1.57979	1.05981
	Fig 4e					Fig 4f					Fig 4g
	MALT1					PKCθ					NF-κB
	NK	NK+C1R	NK+C1R-sMICA	NK+C1R-mMICA		NK	NK+C1R	NK+C1R-sMICA	NK+C1R-mMICA		NK	NK+C1R	NK+C1R-sMICA	NK+C1R-mMICA
	1	1.00558	4.86245	1.43491		1	1.33082	1.7385	1.14857		1	1.6	2.4	1.7
	1	1.05234	5.30395	1.53058		1	0.895006	1.81169	1.18765		1	1.4817	2.40544	1.69387
	1	1.01541	4.85414	1.43572		1	1.29608	1.51718	1.15849		1	1.36681	2.45006	1.44352
Quantified values of relative protein levels after normalization of phosphorylated proteins to total proteins/ adaptor proteins to β-actin loading control and represented as the fold change over NK cell controls

## Sheet: Dataset Fig 5
	Fig 5d						Fig 5e						Fig 5g
		Vav1						PLCγ2						SLP-76
		NK	NK+C1R	NK+C1R-sMICA	NK+C1R-mMICA			NK	NK+C1R	NK+C1R-sMICA	NK+C1R-mMICA			NK	NK+C1R	NK+C1R-sMICA	NK+C1R-mMICA
		1	0.801555	0.543744	1.41001			1	1.45548	1.35983	6.93847			1	2.12352	1.62265	3.14258
		1	0.754936	0.579244	1.85608			1	1.37674	1.38218	7.04804			1	2.09606	1.68187	3.21987
		1	0.808598	0.565689	1.44352			1	1.37708	1.44874	6.18209			1	2.17378	1.58699	3.42377
	Fig 5i						Fig 5j
		ERK						JNK
													Fig 5b
		NK	NK+C1R	NK+C1R-sMICA	NK+C1R-mMICA			NK	NK+C1R	NK+C1R-sMICA	NK+C1R-mMICA				+Media	+sMICA	+sMICA+ IgG	+sMICA+ anti-MIC
		1	1.10358	1.26533	12.3138			1	0.879965	0.920328	2.64487				22.2599	11.6937	6.20302	27.9237
		1	1.07764	1.2217	13.25			1	0.852182	0.919503	2.84143				22.3072	13.1587	2.38489	20.5181
		1	1.06357	1.29404	16.7534			1	0.842686	0.814225	2.37133				20.7488	5.37249	4.08055	27.1047
Quantified values of relative protein levels after normalization of phosphorylated proteins to total proteins and represented as the fold change over NK cell controls

## Sheet: Dataset Fig 6
	Fig 6a
	Donor	Fig 6a
0	D0000
1	D0000	Stimulation	Effector PSI
2	D0000	NK only	10.61
3	D0000	NK+sMICA	3.34
		NK+sMICA+ B10G5	9.02
		Fig 6b
		Cell Subset	Stimulation	Perforin	MIP-1a	MIP-1b	MIP-1a, MIP-1b	IL-8	IL-9	MIP-1a, Perforin	Granzyme B	IL-8, Perforin	MIP-1b, Perforin	Perforin, TNF-a	IL-9, MIP-1a, MIP-1b, Perforin, TNF-a	MIP-1b, Perforin, TNF-a	IL-9, Perforin	IL-9, MIP-1a, MIP-1b	IL-8, MIP-1a	MIP-1a, TNF-a	TNF-a
		NK+	B10G5	4.64	3.31	0.99	0.33	1.32	0.33	0.66	2.65	0	0.33	0.33	0	0	0	0.33	0.33	0.33	0.33
		NK+	sMICA+B10G5	2.87	5.74	1.64	1.23	1.23	1.64	1.64	0	0.82	0	0	0.41	0	0	0	0	0	0
		NK+	sMICA	0	3.02	4.52	1.01	0.5	0.5	0.5	0	0	0	0	0	0	0	0	0	0	0
		NK+	NK only	7.33	1.67	3.33	3.33	0	0.33	0	0	0.33	0.67	0.33	0	0.33	0.33	0	0	0	0

## Sheet: Dataset Fig 7
PL12 in NSG
1000 mm3 as endpoint
Tumor measured starting Day 25 post-tumor injection															survival end point
Days of Therapy		1	3	5	8	10	14	16	18	21	22	24	27	29	31	34	36	38
	ID	Day 25	Day 27	Day 29	Day 32	Day 34	Day 38	Day 40	Day 42	Day 45	Day 46	Day 48	Day 51	Day 53	Day 55	Day 58
control	5030	55.47	49.5895	52.92	113.568	178.2	240.161	249.696	361.673	492.719	603.648	635	721.412	1123.2	1076.11	1116
control	5076	59.768	81.25	137.312	136.462	162	169	282.014	336.2	522.199	523.264	480.02	753.768	799.254	736.622	935.712	1014.8
control	5077	78.784	113.438	239.062	268.8	330.672	285.948	461.041	492.993	686.94	765.184	831.744	1112.72	1492.14
control	5028	59.2	62.197	65.268	70.262	64.8	142.97	138.51	221.812	386.334	475.341	538.265	588.132	617.872	715.084	908.897	1045.5
control	5002	61.364	90.75	147.875	173.4	249.444	384.75	410.8	442.4	519.5	490.1	689.1	1008
control	5018	64.1	89.7	93.8	163.8	212.3	281.8	351.6	351.6	634.8	699.4	722	840	915.6	988.8	1184.1
	mean	63.1143	81.154	122.706	154.382	199.569	250.772	315.61	367.78	540.415	592.823	649.355	837.338
	SD	8.1796	22.6408	68.3965	67.2383	89.2954	87.8302	116.914	93.6476	106.923	118.639	127.549	193.645
	SEM	3.33931	9.24308	27.9228	27.4499	36.4547	35.8565	47.7299	38.2315	43.6513	48.4343	52.0718	79.0553
NK+PBS	5001	57.3	81.6	81.6	162.7	196	299.2	316.9	346.8	489.2	506.3	605.1	660	816.5	924.1	1034.3
NK+PBS	5017	47.6	95.5	95.5	122.5	144	215.6	215.6	275.7	379.3	445.5	488.6	629.4	676.3	705.5	771.8	892	1065.6
NK+PBS	5071	61.7625	71.8875	87.5	160.744	143.258	176.4	285.912	303.753	454.854	450.508	668.16	784.256	995.744	1005.57	1005.57
NK+PBS	5078	61.852	85	99.144	137.216	206.494	264.375	271.062	304.2	433.35	534.528	601.859	716.625	727.011	883.3	995.744	1031.3
NK+PBS	5093	56.228	90.0375	153.6	158.4	214.245	279.864	571.392	411.825	576.24	609.188	635.904	822.016	1123.2	1270.84	1390.62
NK+PBS	5031	56.3945	88.75	103.518	100.048	91.008	178.608	154.8	209.088	334.62	480.74	585.216	622.104	710.803	677.082	915.6	1076.4
	mean	56.7674	86.235	107.852	135.782	159.801	222.969	299.753	300.913	435.673	504.093	595.948	714.88
	SD	5.8154	8.86003	26.2406	25.4464	50.9907	47.8079	160.387	73.123	91.5451	68.5948	67.9793	89.7336
	SEM	2.37413	3.61709	10.7127	10.3885	20.8168	19.5175	65.4776	29.8523	37.3731	28.0037	27.7525	36.6336
NK+B10G5	5027	71.25	69.12	84.27	74.88	106.742	150.822	142.228	138.083	237.65	276.538	292.5	432.666	485.98	433.664	652.454	728.3	771.8	SAC ALL
NK+B10G5	5029	68.77	68.75	83.1875	88.75	110.412	170.667	151.079	187.2	279.772	274.443	333.894	374.46	383.818	443.784	586.6	648.7	728.3
NK+B10G5	5032	57.319	94.77	105.875	173.95	139.425	141.398	173.225	120.213	288	290.207	320.339	344.389	490.398	423.801	462.721	538.3	695.9
NK+B10G5	5095	50.274	55.225	62.5	75.429	51.304	67.3745	78.75	127.05	321.412	254.57	351.339	451.314	616.289	638.666	713.856	735.5	840
NK+B10G5	5033	81.9315	94.64	109.35	93.288	163.84	130.537	222.95	196.02	275.625	339.2	385.784	564.54	632.165	616.289	640	675	816
NK+B10G5	5034	72.5	87.6365	98.696	106.742	134.136	140.306	187.308	193.842	247.733	343.746	435.896	486.68	595	589.824	665.5	744.185	847
	mean	67.0074	78.3569	90.6464	102.173	117.643	133.518	159.257	160.401	275.032	296.451	353.292	442.342
	SD	11.3831	16.33	17.5217	37.127	38.6073	35.1326	48.7381	35.5828	29.949	36.71	51.0703	79.0886
	SEM	4.64713	6.66668	7.15319	15.157	15.7614	14.3428	19.8972	14.5266	12.2266	14.9868	20.8494	32.2878
B10G5	5018	55.4	89.7345	134.848	188.5	222.3	281.8	351.6	523.8	699.4	735.5	782.7	850	988.8	1064.8
B10G5	4621	67.4	87.7	97.1	168.3	213.8	298.5	336	498.7	656	695.8	786.5	959	1014.8	1212
B10G5	4620	47.7	78.3	143.3	176.7	180.5	238.7	301.4	351.6	410.7	546.8	609.2	771.8	1347.9	1347.9
B10G5	4696	57.6	83.2	141.3	184.5	186.4	236.6	315	362	494.1	550.5	665.2	758.4	786.5	847	978.1	1168.3
B10G5	4695	51.3	66.8	77.5	76.3	98.7	107.9	119.5	247.5	280	329.5	404.2	445.5	665.5	780.3	907.2	1123.2
B10G5	4652	63.8	86.3	109.4	134.8	202.8	281.3	454.8	455.5	596.8	631.8	658.6	1065.6	1568
	mean	57.2	82.0057	117.241	154.85	184.083	240.8	313.05	406.517	522.833	581.65	651.067	808.383
	SD	7.47977	9.14937	29.7515	46.796	48.944	74.7775	94.3336	114.08	173.337	159.657	156.966	191.511
	SEM	3.34506	4.09172	13.3053	20.9278	21.8884	33.4415	42.1873	51.0182	77.5185	71.4008	70.1975	85.6464
